# Supplementary material for: (2,9-Dimethyl-4,7-diphenyl-1,10-phen­anthroline-κ2 N,N′)bis­(thio­cyanato-κS)mercury(II)
Source: Acta Crystallogr Sect E Struct Rep Online. 2009 Jun 24;65(Pt 7):m817–8. doi: 10.1107/S1600536809023228 (PMC2969232; doi:10.1107/S1600536809023228)
Supplement: Supplementary file 1 [file e-65-0m817-sup1.cif]

##############################################################################
###                                                                        ###
###        Electronic paper (Acta Crystallographica Section E)             ###
###                                                                        ###
##############################################################################
#                                                                            #
# This CIF contains the data in a paper accepted for publication in Acta     #
# Crystallographica Section E. It conforms to the requirements of Notes      #
# for Authors for Section E, and has been peer reviewed under the auspices   #
# of the IUCr Commission on Journals.                                        #
#                                                                            #
# Full details of the Crystallographic Information File format               #
# are given in the paper "The Crystallographic Information File (CIF):       #
# a New Standard Archive File for Crystallography" by S. R. Hall, F. H.      #
# Allen and I. D. Brown [Acta Cryst. (1991), A47, 655-685].                  #
#                                                                            #
# The current version of the core CIF dictionary is obtainable from          #
# ftp://ftp.iucr.org/pub/cif_core.dic. The current version number is 2.4.    #
#                                                                            #
# Software is freely available for graphical display of the structure(s) in  #
# this CIF.  For information consult the CIF home page http://www.iucr.org/  #
# cif/home.html                                                              #
#                                                                            #
# This file may be used for bona fide research purposes within the           #
# scientific community so long as proper attribution is given to the journal # 
# article from which it was obtained.                                        #
#                                                                            #
##############################################################################
                                             
data_I
_audit_creation_method     SHELXL-97
_chemical_name_systematic
;
(2,9-Dimethyl-4,7-diphenyl-1,10-phenanthroline-
\k^2^<i>N</i>,<i>N</i>')bis(thiocyanato-\k<i>S</i>)mercury(II)
;
_chemical_name_common     ?
_chemical_formula_moiety     'C28 H20 Hg1 N4 S2'
_chemical_formula_sum     'C28 H20 Hg1 N4 S2'
_chemical_formula_iupac     '[Hg (N C S)2 (C26 H20 N2)]'
_chemical_formula_weight     677.21
_chemical_melting_point     ?
_symmetry_cell_setting     orthorhombic
_symmetry_space_group_name_H-M     'P c a n'
_symmetry_space_group_name_Hall     '-P 2n 2c'
loop_
    _symmetry_equiv_pos_as_xyz
    'x, y, z'
    '-x+1/2, -y+1/2, z+1/2'
    'x, -y, -z+1/2'
    '-x+1/2, y+1/2, -z'
    '-x, -y, -z'
    'x-1/2, y-1/2, -z-1/2'
    '-x, y, z-1/2'
    'x-1/2, -y-1/2, z'
_cell_length_a     7.5907(3)
_cell_length_b     24.0254(10)
_cell_length_c     28.5284(14)
_cell_angle_alpha     90.00
_cell_angle_beta     90.00
_cell_angle_gamma     90.00
_cell_volume     5202.7(4)
_cell_formula_units_Z     8
_cell_measurement_reflns_used     1276
_cell_measurement_theta_min     1.66
_cell_measurement_theta_max     29.26
_cell_measurement_temperature     298(2)
_exptl_crystal_description     needle
_exptl_crystal_colour     colorless
_exptl_crystal_size_max     0.40
_exptl_crystal_size_mid     0.05
_exptl_crystal_size_min     0.04
_exptl_crystal_density_diffrn     1.729
_exptl_crystal_density_meas     ?
_exptl_crystal_density_method     'not measured'
_exptl_crystal_F_000     2624
_exptl_absorpt_coefficient_mu     6.101
_exptl_absorpt_correction_type     multi-scan
_exptl_absorpt_process_details     '(SADABS; Bruker, 1998)'
_exptl_absorpt_correction_T_min     0.711
_exptl_absorpt_correction_T_max     0.789
_exptl_special_details
;
;
_diffrn_ambient_temperature     298(2)
_diffrn_radiation_type     MoK\a
_diffrn_radiation_wavelength     0.71073
_diffrn_radiation_source     'fine-focus sealed tube'
_diffrn_radiation_monochromator     graphite
_diffrn_measurement_device_type     'Bruker SMART CCD area-detector'
_diffrn_measurement_method     '\f and \w'
_diffrn_detector_area_resol_mean     ?
_diffrn_reflns_number     56419
_diffrn_reflns_av_R_equivalents     0.0913
_diffrn_reflns_av_sigmaI/netI     0.0806
_diffrn_reflns_theta_min     1.66
_diffrn_reflns_theta_max     29.26
_diffrn_reflns_theta_full     29.26
_diffrn_measured_fraction_theta_max     0.993
_diffrn_measured_fraction_theta_full     0.993
_diffrn_reflns_limit_h_min     -10
_diffrn_reflns_limit_h_max     10
_diffrn_reflns_limit_k_min     -32
_diffrn_reflns_limit_k_max     32
_diffrn_reflns_limit_l_min     -38
_diffrn_reflns_limit_l_max     39
_diffrn_standards_number     0
_diffrn_standards_interval_count     ?
_diffrn_standards_interval_time     ?
_diffrn_standards_decay_%     ?
_refine_special_details
;
Refinement of <i>F</i>^2^ against ALL reflections. The weighted <i>R</i>-factor
<i>wR</i> and goodness of fit <i>S</i> are based on <i>F</i>^2^, conventional
<i>R</i>-factors <i>R</i> are based on <i>F</i>, with <i>F</i> set to zero for
negative <i>F</i>^2^. The threshold expression of <i>F</i>^2^ >
\s(<i>F</i>^2^) is used only for calculating <i>R</i>-factors(gt) <i>etc</i>.
and is not relevant to the choice of reflections for refinement.
<i>R</i>-factors based on <i>F</i>^2^ are statistically about twice as large
as those based on <i>F</i>, and <i>R</i>- factors based on ALL data will be
even larger.
;
_reflns_number_total     7051
_reflns_number_gt     4018
_reflns_threshold_expression     I>2\s(I)
_refine_ls_structure_factor_coef     Fsqd
_refine_ls_matrix_type     full
_refine_ls_R_factor_all     0.1556
_refine_ls_R_factor_gt     0.0930
_refine_ls_wR_factor_gt     0.1743
_refine_ls_wR_factor_ref     0.1987
_refine_ls_goodness_of_fit_ref     1.213
_refine_ls_restrained_S_all     1.213
_refine_ls_number_reflns     7051
_refine_ls_number_parameters     318
_refine_ls_number_restraints     0
_refine_ls_hydrogen_treatment     constr
_refine_ls_weighting_scheme     calc
_refine_ls_weighting_details
        'calc w=1/[\s^2^(Fo^2^)+(0.0612P)^2^+12.3403P] where P=(Fo^2^+2Fc^2^)/3'
_atom_sites_solution_hydrogens     geom
_atom_sites_solution_primary     direct
_atom_sites_solution_secondary     difmap
_refine_ls_shift/su_max     0.007
_refine_ls_shift/su_mean     0.000
_refine_diff_density_max     2.548
_refine_diff_density_min     -1.425
_refine_ls_extinction_method     none
_refine_ls_extinction_coef     ?
loop_
    _atom_type_symbol
    _atom_type_description
    _atom_type_scat_dispersion_real
    _atom_type_scat_dispersion_imag
    _atom_type_scat_source
    'Hg' 'Hg' -2.3894 9.2266
                         'International Tables Vol C Tables 4.2.6.8 and 6.1.1.4'
    'C' 'C' 0.0033 0.0016
                         'International Tables Vol C Tables 4.2.6.8 and 6.1.1.4'
    'H' 'H' 0.0000 0.0000
                         'International Tables Vol C Tables 4.2.6.8 and 6.1.1.4'
    'N' 'N' 0.0061 0.0033
                         'International Tables Vol C Tables 4.2.6.8 and 6.1.1.4'
    'S' 'S' 0.1246 0.1234
                         'International Tables Vol C Tables 4.2.6.8 and 6.1.1.4'
    'O' 'O' 0.0106 0.0060
                         'International Tables Vol C Tables 4.2.6.8 and 6.1.1.4'
_computing_data_collection     'SMART (Bruker, 1998)'
_computing_cell_refinement     'SAINT (Bruker, 1998)'
_computing_data_reduction     'SAINT (Bruker, 1998)'
_computing_structure_solution     'SHELXTL (Sheldrick, 2008)'
_computing_structure_refinement     'SHELXTL (Sheldrick, 2008)'
_computing_molecular_graphics     'ORTEP-3 for Windows (Farrugia, 1997)'
_computing_publication_material     'WinGX (Farrugia, 1999)'
loop_
    _atom_site_type_symbol
    _atom_site_label
    _atom_site_fract_x
    _atom_site_fract_y
    _atom_site_fract_z
    _atom_site_U_iso_or_equiv
    _atom_site_adp_type
    _atom_site_calc_flag
    _atom_site_refinement_flags
    _atom_site_occupancy
    _atom_site_disorder_assembly
    _atom_site_disorder_group
    Hg Hg1 0.43243(6) 0.550529(15) 0.12578(2) 0.06252(17) Uani d . 1 . .
    S S1 0.1392(5) 0.51033(16) 0.1124(2) 0.092(2) Uani d . 1 . .
    S S2 0.6577(4) 0.47883(13) 0.13551(15) 0.0792(11) Uani d . 1 . .
    N N1 0.4970(11) 0.6275(4) 0.0798(4) 0.046(2) Uani d . 1 . .
    N N2 0.4592(12) 0.6271(4) 0.1742(4) 0.050(2) Uani d . 1 . .
    N N3 -0.089(2) 0.5979(7) 0.1294(11) 0.103(11) Uani d . 1 . .
    N N4 0.451(2) 0.3831(6) 0.1223(9) 0.110(8) Uani d . 1 . .
    C C1 0.487(2) 0.5700(6) 0.0093(6) 0.077(4) Uani d . 1 . .
    H H1A 0.5691 0.5442 0.0230 0.115 Uiso calc R 1 . .
    H H1B 0.5113 0.5736 -0.0236 0.115 Uiso calc R 1 . .
    H H1C 0.3694 0.5567 0.0137 0.115 Uiso calc R 1 . .
    C C2 0.5071(14) 0.6259(5) 0.0326(5) 0.054(3) Uani d . 1 . .
    C C3 0.5329(15) 0.6751(6) 0.0080(5) 0.059(3) Uani d . 1 . .
    H H3 0.5317 0.6737 -0.0246 0.071 Uiso calc R 1 . .
    C C4 0.5594(12) 0.7250(4) 0.0287(4) 0.045(2) Uani d . 1 . .
    C C5 0.5748(13) 0.7761(5) 0.0006(4) 0.051(2) Uani d . 1 . .
    C C6 0.6648(16) 0.7735(6) -0.0429(5) 0.070(3) Uani d . 1 . .
    H H6 0.7145 0.7403 -0.0531 0.084 Uiso calc R 1 . .
    C C7 0.677(2) 0.8214(8) -0.0698(5) 0.092(5) Uani d . 1 . .
    H H7 0.7444 0.8206 -0.0970 0.110 Uiso calc R 1 . .
    C C8 0.5951(19) 0.8693(7) -0.0578(6) 0.084(5) Uani d . 1 . .
    H H8 0.6002 0.8999 -0.0777 0.101 Uiso calc R 1 . .
    C C9 0.5032(19) 0.8728(7) -0.0158(7) 0.086(5) Uani d . 1 . .
    H H9 0.4500 0.9060 -0.0068 0.103 Uiso calc R 1 . .
    C C10 0.4923(14) 0.8254(5) 0.0126(5) 0.056(3) Uani d . 1 . .
    H H10 0.4279 0.8272 0.0403 0.068 Uiso calc R 1 . .
    C C11 0.5596(11) 0.7257(4) 0.0793(4) 0.042(2) Uani d . 1 . .
    C C12 0.6003(11) 0.7739(4) 0.1072(4) 0.042(2) Uani d . 1 . .
    H H12 0.6380 0.8062 0.0923 0.050 Uiso calc R 1 . .
    C C13 0.5857(11) 0.7738(4) 0.1538(4) 0.045(2) Uani d . 1 . .
    H H13 0.6155 0.8056 0.1706 0.053 Uiso calc R 1 . .
    C C14 0.5246(10) 0.7252(4) 0.1785(4) 0.037(2) Uani d . 1 . .
    C C15 0.4939(10) 0.7233(5) 0.2277(4) 0.041(2) Uani d . 1 . .
    C C16 0.5052(12) 0.7738(5) 0.2579(5) 0.053(3) Uani d . 1 . .
    C C17 0.4287(15) 0.8247(5) 0.2438(5) 0.067(3) Uani d . 1 . .
    H H17 0.3757 0.8279 0.2145 0.080 Uiso calc R 1 . .
    C C18 0.433(2) 0.8701(6) 0.2741(7) 0.084(5) Uani d . 1 . .
    H H18 0.3774 0.9031 0.2659 0.101 Uiso calc R 1 . .
    C C19 0.521(3) 0.8660(9) 0.3164(7) 0.101(7) Uani d . 1 . .
    H H19 0.5305 0.8973 0.3355 0.121 Uiso calc R 1 . .
    C C20 0.594(2) 0.8167(9) 0.3307(6) 0.091(5) Uani d . 1 . .
    H H20 0.6493 0.8142 0.3597 0.109 Uiso calc R 1 . .
    C C21 0.5848(15) 0.7709(7) 0.3017(4) 0.072(4) Uani d . 1 . .
    H H21 0.6328 0.7373 0.3117 0.086 Uiso calc R 1 . .
    C C22 0.4508(15) 0.6733(5) 0.2475(4) 0.053(3) Uani d . 1 . .
    H H22 0.4337 0.6713 0.2797 0.064 Uiso calc R 1 . .
    C C23 0.4319(14) 0.6253(4) 0.2205(4) 0.053(3) Uani d . 1 . .
    C C24 0.388(2) 0.5713(6) 0.2421(6) 0.084(4) Uani d . 1 . .
    H H24A 0.2707 0.5607 0.2335 0.127 Uiso calc R 1 . .
    H H24B 0.3963 0.5744 0.2756 0.127 Uiso calc R 1 . .
    H H24C 0.4697 0.5435 0.2313 0.127 Uiso calc R 1 . .
    C C25 0.5027(11) 0.6756(4) 0.1536(4) 0.037(2) Uani d . 1 . .
    C C26 0.5208(11) 0.6759(5) 0.1032(4) 0.037(2) Uani d . 1 . .
    C C27 0.011(2) 0.5638(6) 0.1219(9) 0.098(6) Uani d . 1 . .
    C C28 0.5282(17) 0.4244(5) 0.1283(7) 0.077(4) Uani d . 1 . .
loop_
    _atom_site_aniso_label
    _atom_site_aniso_U_11
    _atom_site_aniso_U_22
    _atom_site_aniso_U_33
    _atom_site_aniso_U_12
    _atom_site_aniso_U_13
    _atom_site_aniso_U_23
    Hg1 0.0714(3) 0.03722(19) 0.0789(3) -0.00113(17) 0.0051(3) 0.0002(2)
    S1 0.079(2) 0.0619(19) 0.126(7) -0.0174(17) -0.003(3) -0.026(3)
    S2 0.0708(19) 0.0547(15) 0.112(3) 0.0096(13) 0.006(2) 0.0001(18)
    N1 0.062(5) 0.038(5) 0.039(6) 0.002(3) -0.007(4) -0.004(4)
    N2 0.055(5) 0.036(4) 0.059(7) 0.006(4) 0.012(4) 0.008(4)
    N3 0.093(10) 0.077(9) 0.12(3) -0.007(7) -0.007(14) -0.034(15)
    N4 0.116(11) 0.066(8) 0.13(2) -0.012(7) 0.009(14) -0.015(12)
    C1 0.125(11) 0.048(7) 0.057(9) -0.001(6) -0.014(7) -0.013(6)
    C2 0.056(6) 0.056(7) 0.049(8) 0.007(4) -0.006(5) -0.010(6)
    C3 0.061(7) 0.080(9) 0.037(7) 0.001(5) -0.023(5) -0.004(6)
    C4 0.028(4) 0.062(6) 0.045(6) -0.004(4) -0.014(4) 0.002(4)
    C5 0.047(5) 0.060(6) 0.046(6) -0.015(5) -0.018(5) 0.012(5)
    C6 0.069(8) 0.095(9) 0.047(8) 0.000(7) -0.010(6) 0.020(6)
    C7 0.075(9) 0.142(15) 0.058(9) -0.016(10) -0.010(7) 0.036(10)
    C8 0.084(10) 0.099(11) 0.069(10) -0.026(8) -0.017(8) 0.045(9)
    C9 0.090(10) 0.071(10) 0.096(14) -0.011(6) -0.021(8) 0.038(10)
    C10 0.057(6) 0.061(7) 0.051(8) -0.012(5) -0.013(5) 0.017(6)
    C11 0.026(4) 0.044(4) 0.055(6) -0.004(4) -0.008(4) -0.001(4)
    C12 0.035(5) 0.043(4) 0.047(6) -0.003(3) -0.004(4) 0.007(4)
    C13 0.042(5) 0.048(5) 0.044(6) -0.009(4) -0.004(4) -0.004(4)
    C14 0.022(4) 0.054(6) 0.034(6) 0.001(3) 0.004(3) -0.001(4)
    C15 0.027(4) 0.054(6) 0.040(6) 0.004(3) 0.004(3) -0.004(5)
    C16 0.042(5) 0.066(8) 0.050(8) -0.007(4) 0.014(4) -0.008(6)
    C17 0.054(6) 0.061(7) 0.085(10) -0.005(5) 0.025(7) -0.017(6)
    C18 0.085(9) 0.072(9) 0.097(13) 0.004(7) 0.034(9) -0.025(8)
    C19 0.128(14) 0.098(13) 0.077(13) -0.047(10) 0.045(10) -0.047(11)
    C20 0.096(11) 0.127(15) 0.051(9) -0.026(10) 0.009(7) -0.037(9)
    C21 0.062(7) 0.115(11) 0.038(7) -0.011(7) 0.002(6) -0.010(6)
    C22 0.063(6) 0.055(6) 0.041(6) 0.003(5) 0.017(5) 0.007(5)
    C23 0.052(6) 0.048(5) 0.059(8) 0.005(5) 0.021(6) 0.010(5)
    C24 0.115(11) 0.063(7) 0.075(10) 0.005(7) 0.030(8) 0.029(7)
    C25 0.040(5) 0.034(5) 0.036(7) 0.006(3) -0.003(4) 0.000(4)
    C26 0.032(4) 0.047(6) 0.031(5) -0.004(3) -0.008(3) -0.005(5)
    C27 0.076(8) 0.055(7) 0.16(2) -0.011(6) -0.007(10) 0.037(13)
    C28 0.084(8) 0.055(6) 0.093(11) 0.002(6) 0.044(8) 0.020(8)
_geom_special_details
;
All e.s.d.'s (except the e.s.d. in the dihedral angle between two l.s. planes)
are estimated using the full covariance matrix. The cell e.s.d.'s are taken
into account individually in the estimation of e.s.d.'s in distances, angles
and torsion angles; correlations between e.s.d.'s in cell parameters are only
used when they are defined by crystal symmetry. An approximate (isotropic)
treatment of cell e.s.d.'s is used for estimating e.s.d.'s involving l.s.
planes.
;
loop_
    _geom_bond_atom_site_label_1
    _geom_bond_atom_site_label_2
    _geom_bond_site_symmetry_2
    _geom_bond_distance
    _geom_bond_publ_flag
    Hg1 N2 . 2.309(10) yes
    Hg1 N1 . 2.320(10) yes
    Hg1 S2 . 2.443(3) yes
    Hg1 S1 . 2.456(4) yes
    C1 C2 . 1.505(18) ?
    C1 H1A . 0.9600 ?
    C1 H1B . 0.9600 ?
    C1 H1C . 0.9600 ?
    C2 N1 . 1.349(16) ?
    C2 C3 . 1.389(19) ?
    C3 C4 . 1.351(17) ?
    C3 H3 . 0.9300 ?
    C4 C11 . 1.445(15) ?
    C4 C5 . 1.470(14) ?
    C5 C10 . 1.385(18) ?
    C5 C6 . 1.416(18) ?
    C6 C7 . 1.387(19) ?
    C6 H6 . 0.9300 ?
    C7 C8 . 1.35(2) ?
    C7 H7 . 0.9300 ?
    C8 C9 . 1.39(3) ?
    C8 H8 . 0.9300 ?
    C9 C10 . 1.401(19) ?
    C9 H9 . 0.9300 ?
    C10 H10 . 0.9300 ?
    C11 C26 . 1.408(14) ?
    C11 C12 . 1.438(13) ?
    C12 C13 . 1.334(15) ?
    C12 H12 . 0.9300 ?
    C13 C14 . 1.441(14) ?
    C13 H13 . 0.9300 ?
    C14 C25 . 1.397(15) ?
    C14 C15 . 1.425(15) ?
    C15 C22 . 1.366(16) ?
    C15 C16 . 1.491(17) ?
    C16 C21 . 1.390(18) ?
    C16 C17 . 1.412(18) ?
    C17 C18 . 1.391(19) ?
    C17 H17 . 0.9300 ?
    C18 C19 . 1.38(3) ?
    C18 H18 . 0.9300 ?
    C19 C20 . 1.37(3) ?
    C19 H19 . 0.9300 ?
    C20 C21 . 1.38(2) ?
    C20 H20 . 0.9300 ?
    C21 H21 . 0.9300 ?
    C22 C23 . 1.395(16) ?
    C22 H22 . 0.9300 ?
    C23 N2 . 1.337(16) ?
    C23 C24 . 1.476(15) ?
    C24 H24A . 0.9600 ?
    C24 H24B . 0.9600 ?
    C24 H24C . 0.9600 ?
    C25 N2 . 1.346(13) ?
    C25 C26 . 1.446(14) ?
    C26 N1 . 1.353(14) ?
    C27 N3 . 1.14(2) ?
    C27 S1 . 1.635(18) ?
    C28 N4 . 1.17(2) ?
    C28 S2 . 1.648(15) ?
loop_
    _geom_angle_atom_site_label_1
    _geom_angle_atom_site_label_2
    _geom_angle_atom_site_label_3
    _geom_angle_site_symmetry_1
    _geom_angle_site_symmetry_3
    _geom_angle
    _geom_angle_publ_flag
    N2 Hg1 N1 . . 71.7(3) yes
    N2 Hg1 S2 . . 115.6(2) yes
    N1 Hg1 S2 . . 118.6(2) yes
    N2 Hg1 S1 . . 119.1(2) yes
    N1 Hg1 S1 . . 114.7(3) yes
    S2 Hg1 S1 . . 112.00(12) yes
    C27 S1 Hg1 . . 101.8(5) ?
    C28 S2 Hg1 . . 97.3(5) ?
    C2 N1 C26 . . 120.6(11) ?
    C2 N1 Hg1 . . 123.7(8) ?
    C26 N1 Hg1 . . 115.7(8) ?
    C23 N2 C25 . . 119.7(10) ?
    C23 N2 Hg1 . . 123.5(7) ?
    C25 N2 Hg1 . . 116.7(8) ?
    C2 C1 H1A . . 109.5 ?
    C2 C1 H1B . . 109.5 ?
    H1A C1 H1B . . 109.5 ?
    C2 C1 H1C . . 109.5 ?
    H1A C1 H1C . . 109.5 ?
    H1B C1 H1C . . 109.5 ?
    N1 C2 C3 . . 119.2(12) ?
    N1 C2 C1 . . 117.3(13) ?
    C3 C2 C1 . . 123.4(13) ?
    C4 C3 C2 . . 123.8(12) ?
    C4 C3 H3 . . 118.1 ?
    C2 C3 H3 . . 118.1 ?
    C3 C4 C11 . . 116.6(10) ?
    C3 C4 C5 . . 120.9(11) ?
    C11 C4 C5 . . 122.4(9) ?
    C10 C5 C6 . . 118.3(11) ?
    C10 C5 C4 . . 122.8(11) ?
    C6 C5 C4 . . 118.7(11) ?
    C7 C6 C5 . . 118.7(14) ?
    C7 C6 H6 . . 120.6 ?
    C5 C6 H6 . . 120.6 ?
    C8 C7 C6 . . 122.3(15) ?
    C8 C7 H7 . . 118.8 ?
    C6 C7 H7 . . 118.8 ?
    C7 C8 C9 . . 120.1(14) ?
    C7 C8 H8 . . 120.0 ?
    C9 C8 H8 . . 120.0 ?
    C8 C9 C10 . . 118.7(17) ?
    C8 C9 H9 . . 120.6 ?
    C10 C9 H9 . . 120.6 ?
    C5 C10 C9 . . 121.7(14) ?
    C5 C10 H10 . . 119.2 ?
    C9 C10 H10 . . 119.2 ?
    C26 C11 C12 . . 117.5(10) ?
    C26 C11 C4 . . 118.2(9) ?
    C12 C11 C4 . . 124.2(9) ?
    C13 C12 C11 . . 122.2(9) ?
    C13 C12 H12 . . 118.9 ?
    C11 C12 H12 . . 118.9 ?
    C12 C13 C14 . . 121.0(9) ?
    C12 C13 H13 . . 119.5 ?
    C14 C13 H13 . . 119.5 ?
    C25 C14 C15 . . 116.9(10) ?
    C25 C14 C13 . . 118.9(10) ?
    C15 C14 C13 . . 124.1(10) ?
    C22 C15 C14 . . 118.4(10) ?
    C22 C15 C16 . . 119.4(11) ?
    C14 C15 C16 . . 122.2(11) ?
    C21 C16 C17 . . 118.6(13) ?
    C21 C16 C15 . . 120.2(12) ?
    C17 C16 C15 . . 121.2(12) ?
    C18 C17 C16 . . 119.4(15) ?
    C18 C17 H17 . . 120.3 ?
    C16 C17 H17 . . 120.3 ?
    C19 C18 C17 . . 120.0(16) ?
    C19 C18 H18 . . 120.0 ?
    C17 C18 H18 . . 120.0 ?
    C20 C19 C18 . . 121.0(15) ?
    C20 C19 H19 . . 119.5 ?
    C18 C19 H19 . . 119.5 ?
    C19 C20 C21 . . 119.6(16) ?
    C19 C20 H20 . . 120.2 ?
    C21 C20 H20 . . 120.2 ?
    C20 C21 C16 . . 121.4(15) ?
    C20 C21 H21 . . 119.3 ?
    C16 C21 H21 . . 119.3 ?
    C15 C22 C23 . . 121.5(11) ?
    C15 C22 H22 . . 119.3 ?
    C23 C22 H22 . . 119.3 ?
    N2 C23 C22 . . 120.3(10) ?
    N2 C23 C24 . . 118.4(11) ?
    C22 C23 C24 . . 121.3(12) ?
    C23 C24 H24A . . 109.5 ?
    C23 C24 H24B . . 109.5 ?
    H24A C24 H24B . . 109.5 ?
    C23 C24 H24C . . 109.5 ?
    H24A C24 H24C . . 109.5 ?
    H24B C24 H24C . . 109.5 ?
    N2 C25 C14 . . 123.1(11) ?
    N2 C25 C26 . . 117.5(11) ?
    C14 C25 C26 . . 119.3(11) ?
    N1 C26 C11 . . 121.4(11) ?
    N1 C26 C25 . . 118.3(11) ?
    C11 C26 C25 . . 120.3(11) ?
    N3 C27 S1 . . 174.3(16) ?
    N4 C28 S2 . . 173.6(13) ?
loop_
    _geom_torsion_atom_site_label_1
    _geom_torsion_atom_site_label_2
    _geom_torsion_atom_site_label_3
    _geom_torsion_atom_site_label_4
    _geom_torsion_site_symmetry_1
    _geom_torsion_site_symmetry_2
    _geom_torsion_site_symmetry_3
    _geom_torsion_site_symmetry_4
    _geom_torsion
    _geom_torsion_publ_flag
    N1 C2 C3 C4 . . . . 4.2(17) ?
    C1 C2 C3 C4 . . . . -176.6(12) ?
    C2 C3 C4 C11 . . . . -0.2(16) ?
    C2 C3 C4 C5 . . . . -176.2(10) ?
    C3 C4 C5 C10 . . . . 136.4(12) ?
    C11 C4 C5 C10 . . . . -39.3(14) ?
    C3 C4 C5 C6 . . . . -37.8(14) ?
    C11 C4 C5 C6 . . . . 146.5(10) ?
    C10 C5 C6 C7 . . . . 4.6(16) ?
    C4 C5 C6 C7 . . . . 179.1(11) ?
    C5 C6 C7 C8 . . . . -5(2) ?
    C6 C7 C8 C9 . . . . 4(2) ?
    C7 C8 C9 C10 . . . . -2(2) ?
    C6 C5 C10 C9 . . . . -3.1(16) ?
    C4 C5 C10 C9 . . . . -177.3(11) ?
    C8 C9 C10 C5 . . . . 2(2) ?
    C3 C4 C11 C26 . . . . -4.2(13) ?
    C5 C4 C11 C26 . . . . 171.7(8) ?
    C3 C4 C11 C12 . . . . 174.6(9) ?
    C5 C4 C11 C12 . . . . -9.6(14) ?
    C26 C11 C12 C13 . . . . -6.5(13) ?
    C4 C11 C12 C13 . . . . 174.7(9) ?
    C11 C12 C13 C14 . . . . -1.2(14) ?
    C12 C13 C14 C25 . . . . 8.4(13) ?
    C12 C13 C14 C15 . . . . -175.4(9) ?
    C25 C14 C15 C22 . . . . 2.0(12) ?
    C13 C14 C15 C22 . . . . -174.3(9) ?
    C25 C14 C15 C16 . . . . -177.3(8) ?
    C13 C14 C15 C16 . . . . 6.4(13) ?
    C22 C15 C16 C21 . . . . 42.1(14) ?
    C14 C15 C16 C21 . . . . -138.7(11) ?
    C22 C15 C16 C17 . . . . -134.9(11) ?
    C14 C15 C16 C17 . . . . 44.4(13) ?
    C21 C16 C17 C18 . . . . -0.7(16) ?
    C15 C16 C17 C18 . . . . 176.3(10) ?
    C16 C17 C18 C19 . . . . 3.7(19) ?
    C17 C18 C19 C20 . . . . -4(2) ?
    C18 C19 C20 C21 . . . . 2(2) ?
    C19 C20 C21 C16 . . . . 1(2) ?
    C17 C16 C21 C20 . . . . -1.7(17) ?
    C15 C16 C21 C20 . . . . -178.7(11) ?
    C14 C15 C22 C23 . . . . -1.8(15) ?
    C16 C15 C22 C23 . . . . 177.5(10) ?
    C15 C22 C23 N2 . . . . 1.3(17) ?
    C15 C22 C23 C24 . . . . 178.9(11) ?
    C15 C14 C25 N2 . . . . -1.7(12) ?
    C13 C14 C25 N2 . . . . 174.8(8) ?
    C15 C14 C25 C26 . . . . 176.0(8) ?
    C13 C14 C25 C26 . . . . -7.5(12) ?
    C12 C11 C26 N1 . . . . -173.9(8) ?
    C4 C11 C26 N1 . . . . 5.0(13) ?
    C12 C11 C26 C25 . . . . 7.1(12) ?
    C4 C11 C26 C25 . . . . -174.1(8) ?
    N2 C25 C26 N1 . . . . -1.4(13) ?
    C14 C25 C26 N1 . . . . -179.3(8) ?
    N2 C25 C26 C11 . . . . 177.7(8) ?
    C14 C25 C26 C11 . . . . -0.2(13) ?
    C3 C2 N1 C26 . . . . -3.5(15) ?
    C1 C2 N1 C26 . . . . 177.2(10) ?
    C3 C2 N1 Hg1 . . . . 174.9(7) ?
    C1 C2 N1 Hg1 . . . . -4.4(13) ?
    C11 C26 N1 C2 . . . . -1.1(14) ?
    C25 C26 N1 C2 . . . . 178.0(9) ?
    C11 C26 N1 Hg1 . . . . -179.6(6) ?
    C25 C26 N1 Hg1 . . . . -0.6(10) ?
    N2 Hg1 N1 C2 . . . . -177.1(9) ?
    S2 Hg1 N1 C2 . . . . 73.2(8) ?
    S1 Hg1 N1 C2 . . . . -62.8(8) ?
    N2 Hg1 N1 C26 . . . . 1.4(6) ?
    S2 Hg1 N1 C26 . . . . -108.3(6) ?
    S1 Hg1 N1 C26 . . . . 115.6(6) ?
    C22 C23 N2 C25 . . . . -1.0(16) ?
    C24 C23 N2 C25 . . . . -178.7(10) ?
    C22 C23 N2 Hg1 . . . . 179.9(8) ?
    C24 C23 N2 Hg1 . . . . 2.2(15) ?
    C14 C25 N2 C23 . . . . 1.3(14) ?
    C26 C25 N2 C23 . . . . -176.5(9) ?
    C14 C25 N2 Hg1 . . . . -179.6(6) ?
    C26 C25 N2 Hg1 . . . . 2.7(11) ?
    N1 Hg1 N2 C23 . . . . 177.0(9) ?
    S2 Hg1 N2 C23 . . . . -69.4(9) ?
    S1 Hg1 N2 C23 . . . . 68.4(9) ?
    N1 Hg1 N2 C25 . . . . -2.1(6) ?
    S2 Hg1 N2 C25 . . . . 111.4(7) ?
    S1 Hg1 N2 C25 . . . . -110.7(7) ?
    N2 Hg1 S1 C27 . . . . 25.5(10) ?
    N1 Hg1 S1 C27 . . . . -56.4(10) ?
    S2 Hg1 S1 C27 . . . . 164.8(9) ?
    N2 Hg1 S2 C28 . . . . 141.9(7) ?
    N1 Hg1 S2 C28 . . . . -135.9(7) ?
    S1 Hg1 S2 C28 . . . . 1.1(7) ?
data_global
_journal_date_recd_electronic     2009-06-12
_journal_date_accepted     2009-06-16
_journal_name_full     'Acta Crystallographica, Section E'
_journal_year     2009
_journal_volume     65
_journal_issue      7
_journal_page_first     m817
_journal_page_last     m818
_journal_paper_category     QM
_journal_coeditor_code     HK2711
_publ_contact_author
;
  'Alizadeh, Robabeh'
   Damghan University of Basic Sciences,
   School of Chemistry,
   Damghan
   Iran
;
_publ_contact_author_email     'robabeh_alizadeh@yahoo.com'
_publ_contact_author_fax     '0098 0232 5235431'
_publ_contact_author_phone     '0098 0232 5533051-6'
_publ_section_title
;\
(2,9-Dimethyl-4,7-diphenyl-1,10-phenanthroline-\k^2^<i>N</i>,<i>N</i>')\
bis(thiocyanato-\k<i>S</i>)mercury(II)
;
loop_
    _publ_author_name
    _publ_author_address
    'Alizadeh, Robabeh'
;
Damghan University of Basic Sciences
School of Chemistry
Damghan
Iran
;
