# Supplementary material for: (2,9-Dimethyl-4,7-diphenyl-1,10-phen­anthroline-κ2 N,N′)bis­(thio­cyanato-κS)mercury(II)
Source: Acta Crystallogr Sect E Struct Rep Online. 2009 Jun 24;65(Pt 7):m817–8. doi: 10.1107/S1600536809023228 (PMC2969232; doi:10.1107/S1600536809023228)
Supplement: Supplementary file 2 [file e-65-0m817-Isup2.hkl]

#
# h,k,l, Fc-squared, Fo-squared, sigma(Fo-squared) and status flag
#
data_I
_shelx_title ' HGSCN+BATHOME'
_shelx_refln_list_code          4
_shelx_F_calc_maximum      827.65
_exptl_crystal_F_000      1888.00
_reflns_d_resolution_high  0.7270
 
loop_
 _symmetry_equiv_pos_as_xyz
 'x, y, z'
 '-x+1/2, -y+1/2, z+1/2'
 'x, -y, -z+1/2'
 '-x+1/2, y+1/2, -z'
 '-x, -y, -z'
 'x-1/2, y-1/2, -z-1/2'
 '-x, y, z-1/2'
 'x-1/2, -y-1/2, z'
 
_cell_length_a     7.5907
_cell_length_b    24.0254
_cell_length_c    28.5284
_cell_angle_alpha  90.000
_cell_angle_beta   90.000
_cell_angle_gamma  90.000
 
_shelx_F_squared_multiplier     1.000
 
loop_
 _refln_index_h
 _refln_index_k
 _refln_index_l
 _refln_F_squared_calc
 _refln_F_squared_meas
 _refln_F_squared_sigma
 _refln_observed_status
   4   0   0       58.52      593.83    285.37 o
   6   0   0     8437.62     8207.72    616.04 o
   8   0   0     4076.54     2842.09    643.69 o
  10   0   0       61.24     -324.50    324.50 o
   1   1   0   366926.41   368617.69   1334.47 o
   3   1   0    43468.44    38363.22   2879.93 o
   5   1   0     3866.51     4299.43    207.10 o
   7   1   0     9989.06    10334.23    199.59 o
   9   1   0     1660.97     1781.66    309.22 o
   0   2   0    39038.20    48441.30   4015.70 o
   2   2   0     1255.99     1583.65    287.49 o
   4   2   0    17866.98    16612.93   1396.51 o
   6   2   0     5374.28     5950.10    195.32 o
   8   2   0     2154.90     1893.22    268.03 o
  10   2   0      475.40      410.88    186.98 o
   1   3   0    78676.47    77832.12   1347.68 o
   3   3   0     8718.41     9611.49    279.91 o
   5   3   0    14683.40    15121.76    328.69 o
   7   3   0     7365.87     7160.92    225.44 o
   9   3   0      659.60     1207.93    277.77 o
   0   4   0    24151.36    25955.76   2539.04 o
   2   4   0    16264.32    17810.84    343.92 o
   4   4   0    21658.28    20810.93   2175.87 o
   6   4   0      710.17     1317.07    342.74 o
   8   4   0      473.38      387.58    190.22 o
  10   4   0       56.77      279.97    243.60 o
   1   5   0     9766.99    10361.61    292.00 o
   3   5   0     3627.59     3475.48    301.28 o
   5   5   0     2119.82     2044.04    187.86 o
   7   5   0       49.72      113.69    181.55 o
   9   5   0       38.46       90.91    176.53 o
   0   6   0    14077.34    16944.14   1790.82 o
   2   6   0    28010.44    27067.84    516.46 o
   4   6   0      181.79      439.17    186.03 o
   6   6   0     8912.46     9437.14    208.33 o
   8   6   0      945.43      721.46    149.75 o
  10   6   0        4.81      215.16    161.35 o
   1   7   0    82393.53    78631.35   3370.84 o
   3   7   0     5678.19     5225.68    186.17 o
   5   7   0     5305.22     5485.82    528.72 o
   7   7   0     3117.72     3063.85    213.59 o
   9   7   0      558.97      316.31    157.07 o
   0   8   0    68343.65    72022.84   7986.85 o
   2   8   0    44778.79    40993.37    985.08 o
   4   8   0      294.07      508.16    154.97 o
   6   8   0    11526.80    12094.07    459.74 o
   8   8   0     2528.64     2385.21    167.38 o
  10   8   0       24.57      160.60    185.76 o
   1   9   0   222191.05   211716.33   8558.88 o
   3   9   0     2029.07     1796.34    167.53 o
   5   9   0    21454.18    20128.91   1168.38 o
   7   9   0     7719.76     7622.37    437.74 o
   9   9   0      334.26      306.27    197.59 o
   0  10   0   163765.89   166143.89  18228.27 o
   2  10   0    90652.46    88688.45   2141.54 o
   4  10   0      183.92      378.32    200.65 o
   6  10   0    16261.91    15415.82    886.19 o
   8  10   0     3663.70     3399.11    219.83 o
   1  11   0   148670.86   137424.63  10290.26 o
   3  11   0     5645.91     5125.92    186.80 o
   5  11   0     7301.32     7135.20    414.08 o
   7  11   0     6525.10     6225.68    195.29 o
   9  11   0     1519.45     1409.38    183.75 o
   0  12   0   111788.17   109697.53  15421.51 o
   2  12   0    60236.65    56887.44   2992.62 o
   4  12   0       65.77       22.31    217.02 o
   6  12   0    10130.18    10303.79    185.30 o
   8  12   0     2573.68     2458.65    161.94 o
   1  13   0    54217.03    51852.14   2080.57 o
   3  13   0      256.58      123.07    211.12 o
   5  13   0     4240.73     4193.26    329.99 o
   7  13   0     1423.16     1855.89    168.54 o
   9  13   0       86.70      562.28    217.31 o
   0  14   0     3423.00     3783.90    399.89 o
   2  14   0     1856.66     1984.19    196.63 o
   4  14   0        6.25      106.38    182.61 o
   6  14   0      539.15      735.97    196.58 o
   8  14   0      122.10      320.21    170.29 o
   1  15   0      544.38      638.25    163.96 o
   3  15   0      168.46      260.66    164.16 o
   5  15   0      777.38      804.18    300.38 o
   7  15   0      402.13      403.79    170.23 o
   9  15   0       43.32      406.32    261.94 o
   0  16   0    31657.96    28760.49   4571.41 o
   2  16   0    13272.08    13055.71    496.02 o
   4  16   0      754.25      636.33    289.18 o
   6  16   0      176.41      101.71    215.11 o
   8  16   0       80.74      147.83    184.60 o
   1  17   0    35569.04    34854.47   1460.07 o
   3  17   0    12892.43    12346.68    762.62 o
   5  17   0      920.55     1357.45    166.16 o
   7  17   0     2428.25     2556.54    194.60 o
   0  18   0    99866.07    97178.08  11595.01 o
   2  18   0    39392.54    39384.49    974.48 o
   4  18   0       17.10      294.59    167.46 o
   6  18   0     5441.94     5363.10    218.67 o
   8  18   0     1551.61     1530.79    256.58 o
   1  19   0    30162.44    28402.83   1684.15 o
   3  19   0     2516.09     2440.09    184.87 o
   5  19   0     7721.83     7243.73    580.19 o
   7  19   0     5522.41     5317.42    214.32 o
   0  20   0     3578.90     3666.43    446.51 o
   2  20   0     1050.49     1077.04    172.78 o
   4  20   0     3158.88     3130.66    189.52 o
   6  20   0     6969.02     6876.57    388.85 o
   8  20   0     1616.98     1368.16    187.36 o
   1  21   0    15081.33    14686.99    535.03 o
   3  21   0     2998.30     2585.29    315.40 o
   5  21   0     3529.00     3420.54    441.40 o
   7  21   0     3528.68     3741.38    285.23 o
   0  22   0    42712.85    44236.16    888.26 o
   2  22   0    19959.13    20576.05   1463.59 o
   4  22   0       96.83      513.10    161.37 o
   6  22   0     2705.84     2963.87    208.40 o
   1  23   0    10116.34     9800.26    353.82 o
   3  23   0     4920.98     5092.34    189.39 o
   5  23   0      130.59      510.00    186.79 o
   7  23   0      428.88      149.74    180.43 o
   0  24   0      405.24      886.83    325.55 o
   2  24   0     1448.60     2086.13    254.76 o
   4  24   0      540.37      822.78    184.16 o
   6  24   0       63.70      195.92    193.91 o
   1  25   0       25.07      128.52    154.47 o
   3  25   0      116.99      149.26    179.30 o
   5  25   0       88.71      271.15    171.89 o
   0  26   0     6274.67     5850.03    755.39 o
   2  26   0     1555.31     1446.78    196.60 o
   4  26   0        4.33       49.06    194.71 o
   6  26   0       52.95      156.75    204.19 o
   1  27   0     6872.47     6065.87    646.62 o
   3  27   0       58.61      230.48    186.40 o
   5  27   0      487.56      296.22    181.26 o
   0  28   0    15600.74    13703.34   1395.57 o
   2  28   0     3878.55     3588.01    221.87 o
   4  28   0      366.39      259.56    257.91 o
   1  29   0     9770.77     9046.33    579.58 o
   3  29   0      529.37      647.13    237.03 o
   2  30   0     2647.11     2790.29    268.56 o
   4  30   0      188.25     -252.14    252.14 o
   1  31   0     5861.16     5137.70    512.58 o
   3  31   0      199.30      -54.76    222.38 o
   2  32   0      958.44      658.36    417.29 o
   2   0   1    50828.40    45788.60   2861.67 o
   4   0   1    83481.58    70591.88   3916.40 o
   6   0   1     9193.46     8429.38    215.04 o
   8   0   1      727.47     1546.97    332.05 o
  10   0   1      564.64      253.00    185.26 o
   1   1   1    31295.27    32220.83    415.51 o
   2   1   1     6145.71     6244.06    218.63 o
   3   1   1    99852.19    94359.49   1768.13 o
   4   1   1      404.75      433.90    148.21 o
   5   1   1    24716.74    23218.19    241.10 o
   6   1   1       46.97      219.29    185.04 o
   7   1   1       27.44      663.48    132.38 o
   8   1   1       74.40      -11.45    131.04 o
   9   1   1      337.78      606.12    134.91 o
  10   1   1        5.15      195.16    178.48 o
   1   2   1    25440.46    26075.00    469.85 o
   2   2   1    42649.63    41312.93    593.02 o
   3   2   1    23024.16    22798.37    397.49 o
   4   2   1    74725.59    72401.20    323.45 o
   5   2   1     2701.95     2900.04    178.83 o
   6   2   1     5167.39     5015.51    208.13 o
   7   2   1        2.64      326.18    123.58 o
   8   2   1      756.06     1204.24    134.13 o
   9   2   1      317.00      453.98    136.12 o
  10   2   1      124.35      174.48    139.91 o
   1   3   1     7073.02     7342.84    240.41 o
   2   3   1   128002.07   126934.59   2074.61 o
   3   3   1    19595.54    18856.61    208.42 o
   4   3   1    52468.43    53547.56    421.85 o
   5   3   1     5623.23     5676.73    167.44 o
   6   3   1     5831.44     5649.86    141.67 o
   7   3   1       11.32       81.88    144.22 o
   8   3   1       51.40      282.67    131.68 o
   9   3   1       47.83      261.20    122.57 o
  10   3   1      387.31      309.75    145.47 o
   1   4   1    28043.12    28260.50    353.38 o
   2   4   1    48228.44    48995.13   1049.30 o
   3   4   1    96455.16    93040.14   2542.83 o
   4   4   1      160.58      391.72    138.71 o
   5   4   1    25746.93    24653.79    192.54 o
   6   4   1      285.09      565.73    131.08 o
   7   4   1     1202.71      769.33    223.18 o
   8   4   1      115.24      368.86    168.67 o
   9   4   1       30.99      203.60    130.42 o
  10   4   1        5.30      294.20    125.50 o
   1   5   1       16.01      154.23    191.28 o
   2   5   1    50351.13    47597.41   1171.04 o
   3   5   1      827.80     1015.69    151.42 o
   4   5   1    32157.29    31413.34    261.32 o
   5   5   1      192.43      465.08    135.45 o
   6   5   1     3677.00     3424.73    164.76 o
   7   5   1      753.43      530.69    133.47 o
   8   5   1       16.78      480.66    178.47 o
   9   5   1       26.83      343.24    129.96 o
  10   5   1      126.60      392.30    172.83 o
   1   6   1    53562.98    52282.35   1353.24 o
   2   6   1    17761.29    16506.66    450.32 o
   3   6   1    63376.54    61257.33   1140.98 o
   4   6   1      114.87      274.75    129.26 o
   5   6   1     6407.37     5982.21    277.47 o
   6   6   1      154.78       23.62    150.17 o
   7   6   1       14.87      164.04    135.09 o
   8   6   1       30.89      223.96    127.63 o
   9   6   1      401.05      395.93    177.19 o
  10   6   1        9.64      194.41    115.61 o
   1   7   1    13712.85    13509.77    363.21 o
   2   7   1    51627.38    48350.45   1199.67 o
   3   7   1    24244.57    21761.36    954.94 o
   4   7   1    27241.71    25891.78    387.22 o
   5   7   1     3741.65     3624.35    141.83 o
   6   7   1     1944.88     2290.79    136.02 o
   7   7   1      129.92       41.89    152.62 o
   8   7   1      221.19      382.43    141.72 o
   9   7   1      488.30      475.33    120.34 o
  10   7   1      389.49      223.99    144.86 o
   1   8   1    16463.77    16764.67    449.48 o
   2   8   1    57969.96    57697.41    628.55 o
   3   8   1    23263.80    22449.17    352.51 o
   4   8   1    15038.83    13751.66    267.06 o
   5   8   1     2899.34     2748.88    221.60 o
   6   8   1      776.11      992.73    142.79 o
   7   8   1      218.04      566.66    112.67 o
   8   8   1       70.62      321.38    143.62 o
   9   8   1       32.30        2.80    114.71 o
  10   8   1      217.02      741.74    184.75 o
   1   9   1    11953.67    11465.62    526.05 o
   2   9   1     1413.32     1183.88    141.14 o
   3   9   1    38376.80    34448.66   1354.59 o
   4   9   1      520.31      767.61    115.02 o
   5   9   1    14240.02    13162.88    345.68 o
   6   9   1      693.49      988.99    133.81 o
   7   9   1      487.22      434.90    105.98 o
   8   9   1       58.68       41.54    108.15 o
   9   9   1      186.68      723.79    123.24 o
  10   9   1       21.04      387.87    269.63 o
   1  10   1     6539.28     6946.37    233.33 o
   2  10   1    58650.58    55172.77    953.67 o
   3  10   1     2059.01     2396.24    138.31 o
   4  10   1    26710.32    24535.57    857.17 o
   5  10   1     1241.54     1419.37    113.99 o
   6  10   1     2216.70     2341.70    145.38 o
   7  10   1       51.23      380.09    134.30 o
   8  10   1       39.34      201.45    119.36 o
   9  10   1       12.45      151.17    119.37 o
   1  11   1    15032.14    15946.41    513.74 o
   2  11   1     6024.35     5760.73    222.64 o
   3  11   1    51594.07    51267.31    738.81 o
   4  11   1     7631.25     6955.82    276.97 o
   5  11   1    18261.86    16777.65    576.47 o
   6  11   1      258.03      416.89    115.69 o
   7  11   1       87.22      136.36    139.35 o
   8  11   1      123.00       11.80    140.02 o
   9  11   1      505.31      653.76    126.59 o
   1  12   1     2440.61     2373.97    137.39 o
   2  12   1    29641.23    28192.45    878.06 o
   3  12   1    21135.12    20387.73    551.96 o
   4  12   1    19550.45    17815.62    492.13 o
   5  12   1     8539.50     8473.16    356.42 o
   6  12   1     2416.20     2468.17    145.20 o
   7  12   1       46.74      112.57    143.85 o
   8  12   1        3.15      100.24    117.04 o
   9  12   1      254.17      453.80    146.99 o
   1  13   1      965.78     1241.72    134.76 o
   2  13   1    14618.32    14582.48    520.40 o
   3  13   1     9550.85     9171.17    356.42 o
   4  13   1    16205.24    15312.63    634.74 o
   5  13   1     7197.43     6802.14    200.60 o
   6  13   1     1477.36     1380.37    125.01 o
   7  13   1      455.84      515.27    124.18 o
   8  13   1       23.66      529.89    156.66 o
   9  13   1       25.46      455.17    132.86 o
   1  14   1     3028.52     3379.65    138.96 o
   2  14   1     5450.93     5420.51    203.66 o
   3  14   1    31671.27    30182.23    942.47 o
   4  14   1     3900.57     3600.16    133.27 o
   5  14   1    20913.98    18882.67    785.97 o
   6  14   1      603.16      625.33    117.02 o
   7  14   1      419.11      674.99    133.43 o
   8  14   1        5.75       16.28    128.55 o
   9  14   1      171.74      115.33    129.21 o
   1  15   1     1807.06     1899.32    118.63 o
   2  15   1    32064.69    30886.03    772.68 o
   3  15   1      708.71      800.04    121.91 o
   4  15   1    27412.04    24989.29    464.62 o
   5  15   1       17.75      159.48    130.15 o
   6  15   1     1336.41     1364.38    121.27 o
   7  15   1      158.31      309.80    152.74 o
   8  15   1      332.63      443.54    126.22 o
   9  15   1       54.20       16.35    135.55 o
   1  16   1     1899.54     1579.31    124.86 o
   2  16   1     8714.28     9070.24    240.02 o
   3  16   1    14125.28    12804.90    677.33 o
   4  16   1     6717.33     6106.54    259.60 o
   5  16   1     6612.18     5934.66    245.94 o
   6  16   1      669.58      759.59    131.50 o
   7  16   1       66.07      330.49    121.12 o
   8  16   1       24.41      303.49    138.40 o
   9  16   1      527.85      410.38    134.06 o
   1  17   1     8146.22     7812.85    226.91 o
   2  17   1     7706.69     6984.87    283.51 o
   3  17   1    15244.72    14793.86    407.83 o
   4  17   1     6760.33     6492.69    203.65 o
   5  17   1     1881.51     1870.59    132.13 o
   6  17   1      223.15      418.16    124.21 o
   7  17   1        4.72       60.50    140.51 o
   8  17   1       51.03      175.43    167.00 o
   1  18   1       47.20       70.58    118.80 o
   2  18   1    12761.65    12500.67    465.05 o
   3  18   1     3538.81     3956.85    191.11 o
   4  18   1     7995.25     7776.43    201.48 o
   5  18   1     4373.63     4181.42    128.33 o
   6  18   1      725.88     1019.72    128.83 o
   7  18   1      134.63      287.69    158.18 o
   8  18   1       24.00      173.57    153.48 o
   1  19   1     7701.83     7237.90    375.22 o
   2  19   1     5080.16     4455.77    176.86 o
   3  19   1    15906.49    15174.92    742.70 o
   4  19   1     3138.00     3189.47    156.29 o
   5  19   1     3532.24     3339.68    190.33 o
   6  19   1      177.41      307.50    127.88 o
   7  19   1      229.90      522.89    126.34 o
   8  19   1        1.67       13.10    135.29 o
   1  20   1      574.37      746.20    129.79 o
   2  20   1    14406.94    14052.99    483.06 o
   3  20   1      231.40      261.29    120.65 o
   4  20   1     9665.64    10081.09    399.97 o
   5  20   1       30.65      144.40    124.33 o
   6  20   1      785.43      826.20    161.65 o
   7  20   1       12.75      251.30    179.49 o
   8  20   1       32.98      446.17    136.33 o
   1  21   1     5032.26     5116.26    148.93 o
   2  21   1     3105.97     3338.69    147.31 o
   3  21   1    10213.61    10100.38    458.20 o
   4  21   1     2876.90     3091.74    130.06 o
   5  21   1     2061.30     1899.12    194.00 o
   6  21   1      529.28      607.50    118.15 o
   7  21   1       97.46      221.14    129.70 o
   8  21   1       21.21      531.87    208.19 o
   1  22   1     2533.86     2314.34    112.51 o
   2  22   1     5645.46     5412.30    192.30 o
   3  22   1     5135.09     4872.28    172.63 o
   4  22   1     3156.21     3389.94    130.79 o
   5  22   1      883.74     1035.42    120.91 o
   6  22   1      387.55      181.94    121.70 o
   7  22   1       32.31      255.56    143.12 o
   1  23   1     1619.95     1650.01    120.84 o
   2  23   1     2235.06     2242.21    131.77 o
   3  23   1     2763.05     3027.75    134.47 o
   4  23   1     3336.35     3473.86    220.18 o
   5  23   1      600.51      768.11    127.53 o
   6  23   1      418.71      531.88    132.30 o
   7  23   1       94.91      232.79    129.08 o
   1  24   1     3451.98     3529.94    206.18 o
   2  24   1     2575.49     2778.29    217.90 o
   3  24   1     8048.03     7487.66    298.40 o
   4  24   1     1276.07     1054.07    139.25 o
   5  24   1     1522.18     1707.31    165.46 o
   6  24   1      182.14      135.80    131.54 o
   7  24   1        1.29      -32.49    144.31 o
   1  25   1      101.75      230.79    114.25 o
   2  25   1     5586.55     5294.45    386.95 o
   3  25   1        8.94      271.65    135.32 o
   4  25   1     6657.61     6150.89    312.78 o
   5  25   1       38.26       31.15    129.61 o
   6  25   1      856.58     1416.28    150.04 o
   1  26   1     1839.69     2041.15    174.91 o
   2  26   1      917.53     1096.74    146.79 o
   3  26   1     5704.57     5733.19    480.92 o
   4  26   1     1605.16     1587.89    131.97 o
   5  26   1     1793.17     1749.90    135.21 o
   6  26   1      147.01      279.96    143.83 o
   1  27   1      287.55      348.81    130.72 o
   2  27   1     1020.56      870.84    144.00 o
   3  27   1     2357.04     2204.50    145.66 o
   4  27   1     2169.44     2111.21    143.64 o
   5  27   1     1345.86     1085.46    146.37 o
   1  28   1      464.64      366.77    140.89 o
   2  28   1     1832.52     1676.38    140.64 o
   3  28   1     1227.15     1226.67    145.88 o
   4  28   1     2821.01     2783.66    204.91 o
   5  28   1      278.21      358.79    139.25 o
   1  29   1      905.45     1177.52    175.90 o
   2  29   1       11.87      173.76    151.09 o
   3  29   1     4254.07     3533.40    382.39 o
   4  29   1      207.72      334.82    147.86 o
   1  30   1       35.16      175.20    163.19 o
   2  30   1     1775.41     1502.80    234.93 o
   3  30   1       88.96      180.40    169.63 o
   4  30   1     2212.14     2004.17    173.54 o
   1  31   1      380.89      584.42    211.92 o
   2  31   1      629.24      970.09    182.42 o
   3  31   1     1785.50     1294.73    275.52 o
   1  32   1      210.77     1039.74    351.12 o
   2  32   1      603.27      621.62    191.69 o
   2   0   2      703.03      720.53    290.57 o
   4   0   2      396.98      391.87    207.04 o
   6   0   2      363.74      927.88    278.73 o
   8   0   2       14.30      464.19    176.25 o
  10   0   2       36.88      153.60    169.14 o
   0   1   2   119624.97   210243.91  14516.24 o
   1   1   2      268.74      132.26    242.89 o
   2   1   2    83131.79    84090.48   1337.98 o
   3   1   2     2504.11     2686.90    177.45 o
   4   1   2     1705.10     1850.71    148.94 o
   5   1   2       72.40      291.98    167.58 o
   6   1   2     1822.11     2170.45    332.44 o
   7   1   2        2.72      -35.78    127.72 o
   8   1   2      201.99      327.24    158.17 o
   9   1   2        6.31      196.55    228.29 o
  10   1   2        3.81      284.22    147.79 o
   0   2   2       69.47      282.69   2439.41 o
   1   2   2   191542.47   188477.98   3807.87 o
   2   2   2     6939.13     6996.02    230.97 o
   3   2   2    24683.91    25757.50    213.40 o
   4   2   2     1247.78     1407.96    156.29 o
   5   2   2     1271.46     1588.96    130.01 o
   6   2   2      265.08      324.49    133.41 o
   7   2   2     3664.10     3411.84    134.82 o
   8   2   2      512.43      392.01    186.66 o
   9   2   2      330.97      654.41    158.15 o
  10   2   2      144.20      147.61    127.18 o
   0   3   2   154731.34   185657.53  37015.12 o
   1   3   2      376.16      523.39    230.38 o
   2   3   2    44811.29    43518.81    802.74 o
   3   3   2       38.94       30.47    157.47 o
   4   3   2      994.79     1216.15    147.04 o
   5   3   2      340.86      402.44    131.29 o
   6   3   2    11386.63    11185.38    289.52 o
   7   3   2       40.92       20.07    152.16 o
   8   3   2     2698.68     2826.78    263.27 o
   9   3   2       18.30      -44.51    145.29 o
  10   3   2       72.91      554.89    127.36 o
   0   4   2       15.92      194.84    370.95 o
   1   4   2    47662.71    45508.42    539.82 o
   2   4   2     3807.76     3516.25    181.00 o
   3   4   2     5509.95     4877.83    180.21 o
   4   4   2     4994.27     4797.57    151.13 o
   5   4   2    26015.23    24775.34    278.15 o
   6   4   2     2616.50     2725.97    252.62 o
   7   4   2    16952.13    16255.54    411.82 o
   8   4   2     1136.40      643.94    124.49 o
   9   4   2     1022.36     1488.55    160.44 o
  10   4   2      242.71      470.95    162.33 o
   0   5   2   362107.19   371196.31  36715.35 o
   1   5   2      112.77      192.08    216.17 o
   2   5   2   114214.88   112802.24   1434.23 o
   3   5   2        4.78      168.51    136.09 o
   4   5   2     4496.42     4841.95    154.42 o
   5   5   2     1958.85     1705.64    133.79 o
   6   5   2    29905.67    28307.14    800.18 o
   7   5   2      816.62      610.40    119.64 o
   8   5   2     5573.77     5286.54    241.70 o
   9   5   2       94.62      -31.21    126.21 o
  10   5   2      120.49      350.36    167.84 o
   0   6   2       70.65      100.84    285.13 o
   1   6   2   113824.80   109072.65   3801.54 o
   2   6   2       16.51      137.76    166.34 o
   3   6   2    18256.63    16233.89    466.70 o
   4   6   2      497.57      506.93    126.15 o
   5   6   2    10898.04    10968.42    250.78 o
   6   6   2      923.27      934.57    124.37 o
   7   6   2    13427.74    13493.87    499.02 o
   8   6   2      471.03      530.67    203.20 o
   9   6   2     1222.55     1453.71    185.28 o
  10   6   2       72.09      105.39    122.26 o
   0   7   2   136158.53   142053.02  10268.45 o
   1   7   2      462.29      505.54    164.87 o
   2   7   2    79895.52    75691.66   1155.73 o
   3   7   2       72.29      224.91    133.33 o
   4   7   2      161.11      195.81    123.00 o
   5   7   2      169.56      321.71    121.82 o
   6   7   2     9140.89     8764.96    299.62 o
   7   7   2      177.04      396.21    137.11 o
   8   7   2     1519.93     1525.33    121.30 o
   9   7   2       89.43      183.58    115.03 o
  10   7   2       20.18       24.12    125.23 o
   0   8   2       56.63       62.18    234.80 o
   1   8   2    66377.35    64361.47   1885.23 o
   2   8   2      412.10      369.00    126.20 o
   3   8   2    17502.77    16791.15    380.05 o
   4   8   2      746.26      645.56    122.57 o
   5   8   2     5393.84     4988.43    169.41 o
   6   8   2       81.47       74.19    124.84 o
   7   8   2     5341.87     5358.44    277.40 o
   8   8   2        0.24       93.33    109.96 o
   9   8   2       38.46      259.18    121.63 o
  10   8   2        0.44      234.82    138.56 o
   0   9   2    11616.25    13399.34    828.80 o
   1   9   2       30.51      109.11    155.73 o
   2   9   2     9910.69     9452.06    262.73 o
   3   9   2      301.64      432.60    125.42 o
   4   9   2       25.41      -68.38    114.00 o
   5   9   2       14.97      126.69    118.77 o
   6   9   2     2469.55     2674.39    195.90 o
   7   9   2        9.73      271.38    117.22 o
   8   9   2      302.15      224.60    149.48 o
   9   9   2        4.08      290.76    122.43 o
   0  10   2      143.90      343.30    204.97 o
   1  10   2       55.69      243.53    147.87 o
   2  10   2       10.66     -104.56    122.45 o
   3  10   2    17135.35    15538.02    338.36 o
   4  10   2        5.00       -6.73    117.57 o
   5  10   2     1067.66      686.80    116.46 o
   6  10   2       11.33      120.32    129.58 o
   7  10   2      213.23      604.83    145.57 o
   8  10   2        9.45      148.38    112.81 o
   9  10   2       32.82      159.53    123.03 o
   0  11   2    28107.35    28959.14   1758.65 o
   1  11   2       24.24       87.83    129.45 o
   2  11   2     4774.03     4528.69    171.59 o
   3  11   2      125.36      379.63    122.11 o
   4  11   2       76.24      116.98    120.13 o
   5  11   2       87.23      167.39    147.29 o
   6  11   2      357.93      395.20    132.17 o
   7  11   2        1.13       34.86    115.93 o
   8  11   2      422.23      663.25    144.19 o
   9  11   2        3.15      381.79    123.64 o
   0  12   2        1.11       18.69    203.35 o
   1  12   2    83616.94    82138.00   2903.10 o
   2  12   2       38.50      146.31    119.33 o
   3  12   2      133.78      386.20    125.89 o
   4  12   2      224.73      291.44    125.05 o
   5  12   2     4248.32     4438.58    174.84 o
   6  12   2       87.95       94.81    137.30 o
   7  12   2     1874.15     1828.79    143.54 o
   8  12   2        2.54       33.94    120.15 o
   9  12   2      915.50     1043.06    127.29 o
   0  13   2   126854.34   130328.61   6938.39 o
   1  13   2       72.30      141.72    121.15 o
   2  13   2    30134.90    30195.77    596.94 o
   3  13   2      473.68      521.21    129.37 o
   4  13   2      581.46      494.15    126.91 o
   5  13   2       10.40      153.85    121.78 o
   6  13   2     6210.77     6367.27    162.09 o
   7  13   2      185.93       78.18    137.78 o
   8  13   2     3229.32     3260.85    209.98 o
   9  13   2       60.46      397.69    126.58 o
   0  14   2       26.55      339.51    175.63 o
   1  14   2   153749.38   149026.03   3736.24 o
   2  14   2        5.42        1.72    117.47 o
   3  14   2      520.92      669.57    120.20 o
   4  14   2      333.68      553.04    127.90 o
   5  14   2    10162.74     9418.04    276.35 o
   6  14   2      327.72      328.90    118.11 o
   7  14   2     4372.74     4163.07    169.15 o
   8  14   2      171.65      361.77    124.44 o
   9  14   2      486.41      453.08    178.56 o
   0  15   2   120148.12   123113.68   7538.83 o
   1  15   2       31.40      -52.22    122.03 o
   2  15   2    40471.21    38236.63   1581.22 o
   3  15   2      217.61      333.44    123.08 o
   4  15   2       30.81       35.24    144.52 o
   5  15   2      496.38      467.71    120.29 o
   6  15   2     4157.11     4420.89    152.49 o
   7  15   2      240.69      193.05    126.67 o
   8  15   2     2142.02     2231.49    127.45 o
   9  15   2       58.74      469.82    139.64 o
   0  16   2       36.74      392.61    218.16 o
   1  16   2   101865.19    94273.36   3394.67 o
   2  16   2      321.01      165.66    114.02 o
   3  16   2     1875.69     1985.71    131.32 o
   4  16   2     1163.76     1257.19    124.52 o
   5  16   2     2433.02     2906.82    178.32 o
   6  16   2     1096.31      992.76    123.22 o
   7  16   2     2217.00     2525.12    137.11 o
   8  16   2      444.25      487.07    137.44 o
   9  16   2      690.81      729.02    142.05 o
   0  17   2    70521.97    72858.21   5764.04 o
   1  17   2        3.10      164.52    119.58 o
   2  17   2    20450.37    20468.96    437.78 o
   3  17   2        3.27       88.98    126.58 o
   4  17   2      354.14      518.64    121.98 o
   5  17   2       16.57      113.73    126.09 o
   6  17   2     5095.73     5251.18    159.69 o
   7  17   2        7.62       32.26    128.70 o
   8  17   2     1927.35     1984.72    142.38 o
   0  18   2       22.93      220.57    219.94 o
   1  18   2    14432.50    13014.42    576.38 o
   2  18   2      119.74      180.58    113.72 o
   3  18   2      693.42      902.93    134.59 o
   4  18   2      265.20      318.10    122.74 o
   5  18   2     2518.59     2376.39    142.43 o
   6  18   2      103.51       17.13    122.54 o
   7  18   2      852.29      981.21    128.95 o
   8  18   2      124.89      157.03    153.96 o
   0  19   2      129.20      415.70    165.80 o
   1  19   2       51.91       13.57    119.72 o
   2  19   2      157.02      429.29    117.64 o
   3  19   2      242.90      245.10    125.98 o
   4  19   2      103.14      332.39    115.89 o
   5  19   2       33.98      309.34    138.37 o
   6  19   2      297.03      546.99    121.09 o
   7  19   2        0.02       75.32    122.48 o
   8  19   2      355.42      231.19    132.46 o
   0  20   2        8.41      153.66    196.29 o
   1  20   2     1052.35     1148.85    131.05 o
   2  20   2        1.84       41.72    109.82 o
   3  20   2      182.51      243.22    120.62 o
   4  20   2       26.62      136.11    121.10 o
   5  20   2      157.17      346.72    129.86 o
   6  20   2        1.18      -39.74    120.91 o
   7  20   2      184.26      467.23    143.49 o
   8  20   2        5.94      205.11    198.02 o
   0  21   2     3482.79     3223.05    259.40 o
   1  21   2       90.72      339.44    122.02 o
   2  21   2      310.19      449.89    118.44 o
   3  21   2       21.75      229.92    124.17 o
   4  21   2     1168.46     1265.60    121.83 o
   5  21   2       18.66      168.89    135.31 o
   6  21   2      720.39      692.02    128.33 o
   7  21   2        1.05      207.94    130.89 o
   8  21   2      102.76      913.56    401.48 o
   0  22   2        9.14       68.36    161.23 o
   1  22   2     5430.56     5247.25    323.03 o
   2  22   2      222.55      169.69    122.22 o
   3  22   2      673.63      919.22    128.33 o
   4  22   2      205.33      345.17    124.66 o
   5  22   2     2089.15     2213.15    124.53 o
   6  22   2       37.53     -122.17    122.17 o
   7  22   2     1851.46     1797.58    153.27 o
   0  23   2    41089.00    38570.55   2515.14 o
   1  23   2       50.10      -38.24    122.96 o
   2  23   2    12328.86    13149.24    648.60 o
   3  23   2      112.66      132.47    122.29 o
   4  23   2      662.29      776.23    156.67 o
   5  23   2       35.97      210.49    131.55 o
   6  23   2     2631.33     2660.45    153.15 o
   7  23   2        2.09      -50.71    142.21 o
   0  24   2        3.28        2.76    161.83 o
   1  24   2    28445.12    28172.69    954.20 o
   2  24   2        4.96      235.55    137.29 o
   3  24   2     4848.97     4811.65    199.22 o
   4  24   2      127.94      304.52    123.90 o
   5  24   2      841.07      740.54    161.63 o
   6  24   2      207.05      470.66    146.89 o
   7  24   2     1457.40      976.90    135.25 o
   0  25   2    33794.16    31850.31   1775.82 o
   1  25   2        6.81       49.21    123.15 o
   2  25   2    10118.16     9099.19    672.19 o
   3  25   2        1.96      -54.59    131.17 o
   4  25   2      173.28      201.75    126.37 o
   5  25   2       68.41      308.85    129.54 o
   6  25   2     1364.96     1367.34    183.24 o
   0  26   2       17.40        4.92    201.44 o
   1  26   2    15637.37    16051.16    571.39 o
   2  26   2        0.17      234.17    133.99 o
   3  26   2     1611.12     2108.94    203.60 o
   4  26   2       16.50       29.84    124.29 o
   5  26   2     1327.06     1108.93    134.01 o
   6  26   2       34.78      -91.61    132.51 o
   0  27   2    13216.94    12854.87   1373.88 o
   1  27   2       20.38     -121.30    121.30 o
   2  27   2     2745.22     2745.28    160.50 o
   3  27   2        0.63      -59.27    130.23 o
   4  27   2      673.27      751.18    136.99 o
   5  27   2        7.38      240.69    128.02 o
   0  28   2        0.67     -234.19    234.19 o
   1  28   2     2267.09     2207.43    149.63 o
   2  28   2        1.99      123.27    140.83 o
   3  28   2      237.70      406.92    139.43 o
   4  28   2        5.10      176.88    160.03 o
   5  28   2      185.71      300.08    149.48 o
   0  29   2      652.65      283.24    236.70 o
   1  29   2       12.72      209.48    153.13 o
   2  29   2       19.60      -25.68    142.00 o
   3  29   2        0.16      168.26    151.03 o
   4  29   2      100.77      165.53    150.88 o
   0  30   2        0.70      274.15    247.71 o
   1  30   2      145.76      253.56    197.44 o
   2  30   2        2.16     -160.44    160.44 o
   3  30   2       27.16      307.07    149.48 o
   4  30   2        7.41      165.32    144.42 o
   0  31   2      778.10      901.59    226.85 o
   1  31   2        9.63      693.86    460.73 o
   2  31   2      701.53      917.28    187.23 o
   3  31   2        7.61       76.16    171.89 o
   0  32   2        2.26     -177.21    294.62 o
   1  32   2     2395.58     2560.05    330.73 o
   2  32   2        1.98       27.79    214.73 o
   2   0   3     4119.14     4216.59    318.06 o
   4   0   3    23737.16    22195.89   1155.13 o
   6   0   3     3257.18     2973.89    190.59 o
   8   0   3      817.87     1389.91    181.19 o
  10   0   3      277.37      595.18    192.67 o
   1   1   3    11117.89    11771.11    321.00 o
   2   1   3    47729.33    46245.05    640.11 o
   3   1   3    59131.54    56214.30   1515.42 o
   4   1   3    11990.99    11393.20    273.63 o
   5   1   3    13699.76    13333.02    239.00 o
   6   1   3     1183.55     1308.73    160.43 o
   7   1   3        9.27      166.33    128.57 o
   8   1   3       17.25      170.03    181.45 o
   9   1   3      364.70      552.80    125.38 o
  10   1   3      227.09       90.21    134.83 o
   1   2   3     9644.04     9764.28    278.87 o
   2   2   3    15245.88    15154.55    218.62 o
   3   2   3    30743.05    29582.92    475.45 o
   4   2   3    76768.34    75454.12    416.17 o
   5   2   3    10187.88     9966.05    226.94 o
   6   2   3     7432.87     6955.65    324.08 o
   7   2   3      465.78      544.95    127.97 o
   8   2   3      641.20     1207.21    256.84 o
   9   2   3       66.88      380.35    120.48 o
  10   2   3      260.24      461.80    129.98 o
   1   3   3    27314.85    26947.77    347.36 o
   2   3   3    53215.54    52784.00   1215.62 o
   3   3   3    39459.99    38113.96    651.70 o
   4   3   3    36616.26    35629.55   1059.63 o
   5   3   3     8365.04     7605.67    338.77 o
   6   3   3     3181.30     2981.01    141.48 o
   7   3   3      464.12      188.87    131.05 o
   8   3   3       14.75       76.34    183.38 o
   9   3   3        7.90      260.94    157.50 o
  10   3   3       44.08      182.12    163.08 o
   1   4   3    49487.86    49397.82    819.87 o
   2   4   3     2177.81     2333.32    179.43 o
   3   4   3    74552.42    72738.77   1335.93 o
   4   4   3     6255.99     5831.98    140.79 o
   5   4   3    12790.22    11514.48    357.64 o
   6   4   3     2016.93     2051.94    127.10 o
   7   4   3      458.37      638.65    124.28 o
   8   4   3       49.18      465.47    137.91 o
   9   4   3      147.74      259.52    150.02 o
  10   4   3       10.12      180.87    128.84 o
   1   5   3      212.92      117.01    196.84 o
   2   5   3    69103.89    63616.85   1900.31 o
   3   5   3      834.35      528.27    136.30 o
   4   5   3    33328.04    30081.51    776.88 o
   5   5   3      686.91      703.50    127.12 o
   6   5   3     3476.05     3311.63    152.61 o
   7   5   3      853.35     1009.89    120.49 o
   8   5   3       93.11      621.51    116.27 o
   9   5   3       11.85     -114.13    175.23 o
  10   5   3      512.24      579.99    154.19 o
   1   6   3    34614.85    35715.41    903.73 o
   2   6   3    27421.46    24576.63    937.74 o
   3   6   3    64642.74    60042.05   1876.06 o
   4   6   3     3798.05     3926.01    250.67 o
   5   6   3     9769.10     8775.69    208.63 o
   6   6   3      192.71       27.91    115.79 o
   7   6   3       25.46       48.29    162.36 o
   8   6   3      105.15      129.91    151.85 o
   9   6   3      458.58      548.36    125.29 o
  10   6   3        3.30       54.19    124.84 o
   1   7   3     1201.43     1104.36    172.19 o
   2   7   3    40928.41    38274.16   1365.27 o
   3   7   3    13554.66    13007.61    212.04 o
   4   7   3    18024.14    16800.26    386.84 o
   5   7   3     6059.21     5892.18    264.23 o
   6   7   3     1918.25     1840.00    169.52 o
   7   7   3        1.54      129.51    115.56 o
   8   7   3       15.88      205.58    150.61 o
   9   7   3      217.03      547.71    163.36 o
  10   7   3      150.75      271.57    125.47 o
   1   8   3    22759.27    22960.02   1033.18 o
   2   8   3    41560.37    39265.75    827.08 o
   3   8   3    26275.79    25538.62    392.47 o
   4   8   3    13626.93    13082.26    313.91 o
   5   8   3     2751.57     2666.19    139.23 o
   6   8   3      910.38     1188.48    121.48 o
   7   8   3      541.03      656.57    124.69 o
   8   8   3       94.19      259.48    127.94 o
   9   8   3        7.01      550.41    148.30 o
  10   8   3      310.36      311.01    126.89 o
   1   9   3     8659.60     8352.06    340.60 o
   2   9   3     8629.25     8338.25    176.22 o
   3   9   3    46242.21    41772.17   1155.55 o
   4   9   3     1666.39     1420.21    145.24 o
   5   9   3    18543.72    16530.49    509.24 o
   6   9   3      602.70      776.22    117.51 o
   7   9   3      225.87      589.23    154.86 o
   8   9   3       73.00      216.01    123.05 o
   9   9   3      655.50      555.51    114.26 o
  10   9   3       27.63     1477.62    601.67 o
   1  10   3     3936.01     3827.68    162.14 o
   2  10   3    53517.87    49227.25   1953.38 o
   3  10   3      655.35      906.61    125.55 o
   4  10   3    23581.71    21487.51    682.96 o
   5  10   3      697.23      933.53    124.20 o
   6  10   3     1715.70     1924.12    155.59 o
   7  10   3        6.49      -20.92    120.74 o
   8  10   3       31.92     -120.59    120.59 o
   9  10   3        9.29      163.57    121.29 o
   1  11   3     7950.18     8203.57    191.66 o
   2  11   3     1442.83     1552.70    123.44 o
   3  11   3    31934.06    30506.61    686.12 o
   4  11   3     5395.43     5069.89    182.47 o
   5  11   3    12696.63    12134.03    300.95 o
   6  11   3      215.70      508.61    172.87 o
   7  11   3       48.98      337.05    144.06 o
   8  11   3      129.44      305.42    121.69 o
   9  11   3      216.96      358.26    121.74 o
   1  12   3     1042.02      970.43    138.09 o
   2  12   3    31713.32    30619.77    966.13 o
   3  12   3    17551.15    16421.77    392.87 o
   4  12   3    16004.35    14842.05    437.81 o
   5  12   3     9902.85     9874.85    433.27 o
   6  12   3     1318.26     1658.13    141.46 o
   7  12   3       33.03       33.05    157.01 o
   8  12   3        3.46      212.50    124.80 o
   9  12   3      344.03      534.91    142.30 o
   1  13   3     2342.23     2557.06    139.78 o
   2  13   3    16803.30    17383.22    652.10 o
   3  13   3    13256.94    13424.24    542.07 o
   4  13   3    25546.70    24383.05    492.87 o
   5  13   3     6764.74     6072.72    163.14 o
   6  13   3     2437.61     2521.97    187.70 o
   7  13   3      245.94      574.94    124.00 o
   8  13   3       80.12      -38.96    141.26 o
   9  13   3       72.08      166.81    130.72 o
   1  14   3     4103.42     3882.50    147.48 o
   2  14   3     5510.51     4670.80    222.45 o
   3  14   3    31078.14    29381.06    929.35 o
   4  14   3     1297.14     1136.77    137.76 o
   5  14   3    16537.02    15691.43    472.93 o
   6  14   3       60.54      148.96    127.79 o
   7  14   3      212.16      105.40    152.86 o
   8  14   3       18.08        7.32    124.78 o
   9  14   3      158.47      193.32    177.02 o
   1  15   3      856.39      584.96    129.39 o
   2  15   3    22430.43    21198.11    970.48 o
   3  15   3      339.55      550.50    126.74 o
   4  15   3    25900.28    24551.65    330.62 o
   5  15   3        0.46      104.46    128.50 o
   6  15   3     1640.65     1701.46    129.33 o
   7  15   3      251.17      272.40    124.54 o
   8  15   3      213.71      769.19    177.40 o
   9  15   3       35.85       32.19    135.40 o
   1  16   3     1972.84     2066.04    143.40 o
   2  16   3     2123.05     2450.14    131.50 o
   3  16   3    19807.60    19338.10    813.11 o
   4  16   3     2347.76     2040.60    131.10 o
   5  16   3    10894.29    10217.71    269.58 o
   6  16   3      119.53      357.30    144.74 o
   7  16   3       11.69       45.18    131.57 o
   8  16   3       90.39     -127.62    127.62 o
   9  16   3      282.32      499.92    133.40 o
   1  17   3     4685.53     4200.50    241.89 o
   2  17   3     9314.53     9178.74    316.63 o
   3  17   3     9515.97     9056.83    448.59 o
   4  17   3    10276.84     9591.92    323.53 o
   5  17   3      977.33     1171.65    123.54 o
   6  17   3      610.51      640.91    122.90 o
   7  17   3       15.98       35.40    138.32 o
   8  17   3      143.47      327.61    131.03 o
   1  18   3      100.22      103.05    143.19 o
   2  18   3     9834.24     9434.45    418.89 o
   3  18   3     2957.84     3052.98    223.51 o
   4  18   3     6467.27     6245.58    273.95 o
   5  18   3     2210.94     2509.39    127.72 o
   6  18   3      485.05      535.36    133.64 o
   7  18   3        1.64      232.38    141.35 o
   8  18   3       30.69      133.96    147.60 o
   1  19   3     8936.34     9435.16    334.56 o
   2  19   3      630.27      412.63    127.01 o
   3  19   3    18826.20    18878.76    720.69 o
   4  19   3     1114.72     1161.86    120.35 o
   5  19   3     4227.72     4286.34    215.59 o
   6  19   3       14.80      279.59    121.90 o
   7  19   3      272.03      672.59    126.14 o
   8  19   3        0.60      291.44    152.89 o
   1  20   3      645.55      751.56    132.37 o
   2  20   3    22815.52    22423.02   1048.06 o
   3  20   3      243.20      263.52    122.95 o
   4  20   3    17969.66    16651.49    735.31 o
   5  20   3       46.31      179.46    135.86 o
   6  20   3     1586.18     1508.91    120.52 o
   7  20   3        0.39      168.19    147.43 o
   8  20   3       49.90      167.30    132.94 o
   1  21   3     5531.74     5793.12    215.23 o
   2  21   3      625.21      846.34    125.08 o
   3  21   3    12025.54    11940.20    330.35 o
   4  21   3      536.80      837.10    118.88 o
   5  21   3     2687.90     2915.10    125.38 o
   6  21   3       55.92      195.55    143.53 o
   7  21   3      129.08      459.74    130.27 o
   1  22   3     1921.34     1991.00    184.28 o
   2  22   3     5233.28     5079.78    171.05 o
   3  22   3     3669.24     3682.50    202.67 o
   4  22   3     2378.88     2482.04    151.51 o
   5  22   3      583.47      765.15    121.84 o
   6  22   3      143.43      245.67    131.26 o
   7  22   3        2.27      287.30    124.46 o
   1  23   3     1232.52     1568.05    138.37 o
   2  23   3     4899.98     4651.78    211.40 o
   3  23   3     1937.03     1798.78    131.13 o
   4  23   3     4775.23     5099.03    205.71 o
   5  23   3      218.54      492.25    128.76 o
   6  23   3      702.33      876.32    131.96 o
   7  23   3        1.20       89.17    126.43 o
   1  24   3     2843.43     3284.80    184.26 o
   2  24   3      774.37      606.92    124.74 o
   3  24   3     8422.18     8469.70    364.69 o
   4  24   3      269.65      433.96    127.37 o
   5  24   3     2420.58     2618.24    145.24 o
   6  24   3        5.24      218.53    131.50 o
   7  24   3       25.50      143.84    156.84 o
   1  25   3       18.06      203.70    128.47 o
   2  25   3     5229.26     4620.00    248.96 o
   3  25   3       71.89      129.56    156.43 o
   4  25   3     6400.46     6696.71    264.78 o
   5  25   3       29.02       98.75    138.82 o
   6  25   3      962.08      803.59    141.42 o
   1  26   3     1826.49     1943.89    130.68 o
   2  26   3      404.42      163.78    143.63 o
   3  26   3     5878.60     5799.14    297.92 o
   4  26   3      593.85      677.47    141.53 o
   5  26   3     2132.96     2135.68    148.01 o
   6  26   3       17.51      543.03    132.11 o
   1  27   3      448.01      526.54    131.48 o
   2  27   3     1416.80     1859.03    152.63 o
   3  27   3     2207.26     2053.83    146.83 o
   4  27   3     2403.23     2520.60    162.40 o
   5  27   3      792.56      776.33    140.26 o
   1  28   3      306.66      503.93    183.01 o
   2  28   3     1806.07     2220.41    163.29 o
   3  28   3     1133.81     1462.75    176.33 o
   4  28   3     2258.11     2386.80    147.56 o
   5  28   3      333.21      265.41    138.51 o
   1  29   3      925.45      915.06    162.97 o
   2  29   3        5.26      290.93    154.78 o
   3  29   3     3692.87     3228.45    327.08 o
   4  29   3      134.69      392.90    174.68 o
   1  30   3       57.87      328.11    242.94 o
   2  30   3     1931.88     1888.99    179.26 o
   3  30   3      133.84      306.78    148.01 o
   4  30   3     2165.20     1863.54    155.95 o
   1  31   3      557.93      553.45    184.59 o
   2  31   3      713.41      313.41    173.15 o
   3  31   3     2227.83     1783.97    205.31 o
   1  32   3      274.23      291.67    250.23 o
   2  32   3      647.71      704.54    226.08 o
   0   0   4   357355.31   625303.56   5547.20 o
   2   0   4    29039.22    26833.63   1412.55 o
   4   0   4    21124.72    19191.81   1394.60 o
   6   0   4    11718.55    12173.49    293.18 o
   8   0   4     3160.68     3315.09    189.72 o
  10   0   4      182.58      -26.95    200.22 o
   0   1   4      270.64     1630.31   1609.30 o
   1   1   4   203719.66   222038.53   2179.57 o
   2   1   4     6399.66     6591.70    288.24 o
   3   1   4    17542.29    17349.01    247.30 o
   4   1   4       22.59      128.03    144.66 o
   5   1   4     6499.94     6579.21    147.89 o
   6   1   4      360.71      368.51    139.69 o
   7   1   4    10124.93     9818.90    336.36 o
   8   1   4       33.40      359.26    181.26 o
   9   1   4     1410.04     1652.88    173.07 o
  10   1   4       25.95      213.91    138.65 o
   0   2   4   612777.25   945655.75  67103.53 o
   1   2   4      709.34      764.34    285.89 o
   2   2   4   100927.48   103554.34   2542.79 o
   3   2   4     1272.01     1246.74    144.70 o
   4   2   4     2685.13     2973.21    153.97 o
   5   2   4      148.56      245.97    143.37 o
   6   2   4     4121.96     4349.10    147.06 o
   7   2   4       64.50      218.64    125.52 o
   8   2   4     2862.84     3051.65    204.29 o
   9   2   4        1.46      229.29    143.11 o
  10   2   4      281.00      888.11    153.31 o
   0   3   4       24.95      360.92   1552.49 o
   1   3   4    30378.51    30405.47    374.59 o
   2   3   4      160.77       67.62    179.80 o
   3   3   4      151.75      194.07    139.39 o
   4   3   4     1669.30     1973.16    137.64 o
   5   3   4     7184.73     7632.54    229.36 o
   6   3   4     2302.43     2231.72    154.00 o
   7   3   4     6262.46     6494.59    419.18 o
   8   3   4      402.95      429.50    130.98 o
   9   3   4      946.57     1308.02    161.71 o
  10   3   4       70.97      -75.86    139.30 o
   0   4   4   108874.52   189337.42  10995.18 o
   1   4   4      589.11      665.50    224.92 o
   2   4   4     1720.63     1653.80    171.68 o
   3   4   4     1577.14     1737.22    141.84 o
   4   4   4     9661.32     9808.29    234.62 o
   5   4   4       25.96      174.29    139.73 o
   6   4   4      791.99      892.30    124.52 o
   7   4   4      159.24      462.15    176.53 o
   8   4   4      417.08      667.00    169.41 o
   9   4   4      136.89      -23.69    120.21 o
  10   4   4       90.00      765.90    208.75 o
   0   5   4      469.09      471.18    373.25 o
   1   5   4       34.70      179.53    196.37 o
   2   5   4     1147.30     1219.06    165.65 o
   3   5   4       51.57       87.98    133.26 o
   4   5   4     2977.67     2801.61    139.29 o
   5   5   4      877.49     1189.31    130.73 o
   6   5   4      660.19      527.96    126.61 o
   7   5   4       66.77       -5.21    138.43 o
   8   5   4      180.10      265.43    120.27 o
   9   5   4        1.06      129.95    131.72 o
  10   5   4       33.35       70.96    164.34 o
   0   6   4     6356.27    10004.86   2692.45 o
   1   6   4      306.38      291.88    186.70 o
   2   6   4    32711.70    33103.37    444.26 o
   3   6   4     1826.22     1826.16    141.19 o
   4   6   4     1198.29     1210.00    129.40 o
   5   6   4      350.29      367.90    190.65 o
   6   6   4     7975.60     7563.89    197.31 o
   7   6   4      746.48      670.68    177.09 o
   8   6   4     1278.74     1423.18    135.82 o
   9   6   4      449.30      541.82    175.69 o
  10   6   4        9.92      165.57    170.63 o
   0   7   4      876.37      720.16    377.03 o
   1   7   4    30742.33    28284.71   1310.55 o
   2   7   4       30.19      144.68    139.52 o
   3   7   4     1422.04     1403.11    137.95 o
   4   7   4      666.24      716.98    131.67 o
   5   7   4     5482.99     5975.92    180.87 o
   6   7   4        1.71      158.81    123.09 o
   7   7   4     3569.12     3836.64    129.21 o
   8   7   4        7.15      349.87    121.57 o
   9   7   4      565.89      875.61    217.21 o
  10   7   4        0.38      -38.91    178.33 o
   0   8   4    84896.84    93254.02  13939.75 o
   1   8   4      119.33       82.09    163.72 o
   2   8   4    65015.12    63099.14   1072.45 o
   3   8   4        0.44      104.94    137.71 o
   4   8   4     1207.27     1300.97    131.98 o
   5   8   4      259.61      303.94    156.04 o
   6   8   4    10443.63    10661.78    413.28 o
   7   8   4      320.30      674.55    156.09 o
   8   8   4     2173.57     2189.80    121.31 o
   9   8   4      147.21      100.51    122.22 o
  10   8   4        4.54      116.42    145.53 o
   0   9   4     1567.52     1331.76    246.96 o
   1   9   4   136333.47   121477.87   3543.81 o
   2   9   4        0.83      124.47    123.28 o
   3   9   4     4316.26     4512.93    169.12 o
   4   9   4       14.66        0.86    126.68 o
   5   9   4    15013.53    14697.27    355.99 o
   6   9   4      308.50      339.67    136.98 o
   7   9   4     6975.05     6959.81    414.55 o
   8   9   4       21.17       14.76    153.10 o
   9   9   4      333.61      610.62    121.29 o
   0  10   4   104826.05   100721.23   6156.01 o
   1  10   4        6.23       99.25    149.06 o
   2  10   4    67056.25    59481.89   2029.15 o
   3  10   4      101.85      198.73    128.17 o
   4  10   4       74.75       60.25    131.77 o
   5  10   4        0.13      220.73    156.17 o
   6  10   4    14673.32    14199.94    654.85 o
   7  10   4        2.79      121.81    122.47 o
   8  10   4     3562.43     3671.39    221.09 o
   9  10   4       22.50      -20.29    130.63 o
   0  11   4      660.05      536.60    201.94 o
   1  11   4   137705.47   130574.08   4398.19 o
   2  11   4      193.39      107.52    123.42 o
   3  11   4     2407.09     2262.86    122.79 o
   4  11   4       51.04      114.53    125.13 o
   5  11   4    10503.66    10266.09    233.64 o
   6  11   4      250.30      166.84    115.03 o
   7  11   4     6740.89     6134.50    209.36 o
   8  11   4       33.10      -33.30    190.97 o
   9  11   4     1278.22     1246.14    187.15 o
   0  12   4    76100.70    76801.74   4847.85 o
   1  12   4        2.26      -67.61    140.75 o
   2  12   4    33312.60    29512.38   1180.42 o
   3  12   4      207.63      195.85    128.53 o
   4  12   4      472.39      354.43    118.02 o
   5  12   4      427.65      400.98    120.47 o
   6  12   4    10189.92     9851.85    398.59 o
   7  12   4      101.40      145.32    122.21 o
   8  12   4     2481.99     2715.68    157.86 o
   9  12   4       43.37       18.72    124.60 o
   0  13   4      713.72      627.24    185.76 o
   1  13   4    61224.77    59424.96   2226.90 o
   2  13   4       27.19       39.47    124.34 o
   3  13   4     1361.06     1372.57    130.70 o
   4  13   4      408.64      453.31    126.12 o
   5  13   4     2891.02     3172.62    128.64 o
   6  13   4        0.06      116.80    151.40 o
   7  13   4     1216.22     1387.17    114.48 o
   8  13   4        0.07      191.55    123.32 o
   9  13   4      131.83      194.74    122.54 o
   0  14   4    10091.47    10967.85    611.51 o
   1  14   4       42.11      208.15    144.49 o
   2  14   4     3725.90     3937.84    138.32 o
   3  14   4      314.53      396.66    126.24 o
   4  14   4        2.74      -82.74    122.50 o
   5  14   4      240.79      325.59    120.85 o
   6  14   4      359.96      504.67    118.18 o
   7  14   4      463.56      325.66    129.27 o
   8  14   4       59.39      200.37    115.35 o
   9  14   4      296.64      379.31    131.89 o
   0  15   4      770.26      825.97    175.53 o
   1  15   4      497.92      413.00    133.11 o
   2  15   4      101.42      224.05    125.41 o
   3  15   4      362.92      582.21    119.17 o
   4  15   4      508.64      425.08    128.75 o
   5  15   4      506.18      655.01    169.66 o
   6  15   4      175.04      337.49    135.89 o
   7  15   4      552.62      502.78    118.50 o
   8  15   4      168.26     -146.66    146.66 o
   9  15   4        0.22       94.76    183.94 o
   0  16   4    10617.35     9914.45    689.27 o
   1  16   4       65.17      149.79    131.03 o
   2  16   4     4481.37     4686.18    151.64 o
   3  16   4      265.60      213.86    119.96 o
   4  16   4      127.44      330.97    123.20 o
   5  16   4       84.50      379.21    119.85 o
   6  16   4      255.15      295.22    126.95 o
   7  16   4       42.41      136.48    129.32 o
   8  16   4      135.24      165.85    164.39 o
   9  16   4       46.50      324.05    284.91 o
   0  17   4      810.59      331.37    181.56 o
   1  17   4    25602.56    25034.12   1011.26 o
   2  17   4       45.88       66.86    122.66 o
   3  17   4     6862.80     6399.71    316.73 o
   4  17   4       66.67     -123.11    123.11 o
   5  17   4     1449.83     1915.20    120.51 o
   6  17   4      515.63      491.82    121.75 o
   7  17   4     2091.08     2194.23    163.29 o
   8  17   4      126.36      360.33    160.02 o
   0  18   4    41304.54    41880.28   3176.04 o
   1  18   4        4.87      227.84    132.64 o
   2  18   4    15318.96    15570.98    717.47 o
   3  18   4       13.72      333.36    137.36 o
   4  18   4      605.61      700.55    181.85 o
   5  18   4      117.17      -48.46    124.16 o
   6  18   4     5509.79     5280.52    289.58 o
   7  18   4        0.95       95.24    121.06 o
   8  18   4     1153.25     1088.24    137.25 o
   0  19   4      146.16      548.04    248.82 o
   1  19   4    32492.32    32540.21   1652.85 o
   2  19   4        5.87      168.05    124.77 o
   3  19   4     3939.98     4258.78    242.85 o
   4  19   4       16.51      263.17    153.76 o
   5  19   4     5726.22     5909.76    261.51 o
   6  19   4        1.40      102.99    151.39 o
   7  19   4     5084.40     4593.89    176.00 o
   8  19   4        7.62      -62.53    126.40 o
   0  20   4    64566.73    62672.73   5696.24 o
   1  20   4       12.38      136.02    128.22 o
   2  20   4    26262.53    26323.67    640.54 o
   3  20   4       29.96      160.36    130.03 o
   4  20   4       47.02      209.46    121.84 o
   5  20   4        2.65       91.64    127.13 o
   6  20   4     5350.85     5134.48    261.66 o
   7  20   4        8.57      140.36    131.52 o
   8  20   4     1650.12     1603.89    180.82 o
   0  21   4       78.40      275.24    206.76 o
   1  21   4    24884.19    23735.78   1273.33 o
   2  21   4       66.43     -122.50    122.50 o
   3  21   4     4257.45     4287.82    251.01 o
   4  21   4       28.65       31.60    125.37 o
   5  21   4     3066.57     3349.10    226.82 o
   6  21   4       52.00      264.35    142.42 o
   7  21   4     3037.94     2883.70    189.71 o
   0  22   4    16651.20    17794.04   1636.29 o
   1  22   4       28.97      102.63    128.14 o
   2  22   4     7202.23     7168.87    233.96 o
   3  22   4       11.42     -133.48    133.48 o
   4  22   4      161.54      177.79    122.97 o
   5  22   4        0.95      149.89    123.09 o
   6  22   4     2788.60     2725.09    189.83 o
   7  22   4        4.18      263.11    129.93 o
   0  23   4       39.50      269.36    219.08 o
   1  23   4     9617.88     9471.44    271.85 o
   2  23   4        4.67      158.26    129.95 o
   3  23   4     3165.45     3264.34    167.49 o
   4  23   4      114.26      241.30    128.09 o
   5  23   4      310.85      449.53    126.25 o
   6  23   4       79.63       71.91    125.22 o
   7  23   4      475.37      713.37    138.01 o
   0  24   4      172.49      763.29    239.06 o
   1  24   4      107.26      224.16    158.21 o
   2  24   4      592.88      464.91    125.57 o
   3  24   4       54.39      462.10    141.35 o
   4  24   4      199.46      434.58    137.34 o
   5  24   4       44.86      181.32    155.01 o
   6  24   4       57.29      203.86    129.97 o
   7  24   4       36.23      191.96    159.24 o
   0  25   4        4.90     -248.11    248.11 o
   1  25   4      161.96       85.84    140.91 o
   2  25   4       17.65       76.29    169.18 o
   3  25   4      179.00      553.36    133.01 o
   4  25   4        8.86      -45.16    149.83 o
   5  25   4        9.13       47.32    132.98 o
   6  25   4       83.04      292.91    138.76 o
   0  26   4     4245.36     4343.54    256.84 o
   1  26   4       24.29      374.44    183.03 o
   2  26   4      736.31      699.64    123.92 o
   3  26   4       39.14      143.59    132.82 o
   4  26   4       72.88      150.34    151.78 o
   5  26   4       49.56      102.86    133.67 o
   6  26   4       73.20       45.60    135.63 o
   0  27   4        0.60      464.68    217.27 o
   1  27   4     7181.05     7853.42    243.55 o
   2  27   4        5.63      -18.06    146.64 o
   3  27   4       81.99      134.30    138.96 o
   4  27   4        0.57       28.07    155.47 o
   5  27   4      435.87      584.66    146.08 o
   0  28   4    13365.17    12812.39    267.45 o
   1  28   4        3.86      248.90    148.82 o
   2  28   4     3190.38     2858.04    148.75 o
   3  28   4        4.66      -42.36    139.47 o
   4  28   4      382.40      289.00    162.82 o
   5  28   4        4.95       60.79    144.44 o
   0  29   4        1.23      146.32    227.24 o
   1  29   4     9227.19     8883.15    561.65 o
   2  29   4        8.11      -76.26    151.41 o
   3  29   4      345.49      512.20    166.09 o
   4  29   4       17.65       85.69    143.51 o
   0  30   4    11808.12    11274.55    770.35 o
   1  30   4        9.27      316.64    171.92 o
   2  30   4     3378.45     3811.42    341.55 o
   3  30   4        2.64      128.18    139.86 o
   4  30   4      127.39      125.64    151.02 o
   0  31   4        2.26      453.59    252.72 o
   1  31   4     7012.60     6672.90    372.04 o
   2  31   4        2.26      298.12    183.69 o
   3  31   4      470.91      547.47    164.47 o
   0  32   4     4417.50     4326.01    328.25 o
   1  32   4        4.25      486.34    218.73 o
   2  32   4     1360.01     1275.69    201.13 o
   2   0   5     3251.97     3581.51    288.64 o
   4   0   5    51802.36    47660.04   2336.12 o
   6   0   5     6745.19     6501.52    232.71 o
   8   0   5      409.36      348.06    162.97 o
  10   0   5      269.25      380.55    377.07 o
   1   1   5    16088.74    18734.92    452.26 o
   2   1   5      121.82      319.87    204.69 o
   3   1   5    79550.13    75610.36   2894.70 o
   4   1   5     2065.90     2186.74    157.99 o
   5   1   5    26482.82    24318.42    641.41 o
   6   1   5      525.89      526.40    141.08 o
   7   1   5       60.10       91.61    152.59 o
   8   1   5        3.89       68.41    121.28 o
   9   1   5      431.09     1033.74    259.65 o
  10   1   5       32.86      286.14    146.76 o
   1   2   5    11785.03    12604.35    401.40 o
   2   2   5    36809.49    35325.73   1027.16 o
   3   2   5    17698.09    17334.47    344.82 o
   4   2   5    45194.69    41148.34   1559.36 o
   5   2   5     3023.31     2722.74    136.04 o
   6   2   5     4130.22     4047.80    157.41 o
   7   2   5        8.96      -26.54    122.82 o
   8   2   5      485.26      864.44    124.24 o
   9   2   5       94.16      452.60    211.16 o
  10   2   5       95.80      473.77    149.46 o
   1   3   5     4485.53     4477.90    278.47 o
   2   3   5    41173.36    40542.92    678.30 o
   3   3   5     6760.85     6416.87    183.76 o
   4   3   5    23607.71    23274.05    503.39 o
   5   3   5     7780.55     7368.90    269.57 o
   6   3   5     1223.11     1341.14    122.33 o
   7   3   5        2.87      -42.06    123.87 o
   8   3   5      334.47      369.00    122.71 o
   9   3   5       18.86      128.34    193.43 o
  10   3   5      185.16      707.28    162.65 o
   1   4   5    12710.01    13219.37    400.43 o
   2   4   5      227.97      314.00    153.37 o
   3   4   5    49578.11    47425.38    870.20 o
   4   4   5    15664.05    14704.95    273.26 o
   5   4   5    12340.54    11000.45    296.93 o
   6   4   5     1527.25     1574.27    121.80 o
   7   4   5      240.58      143.66    130.14 o
   8   4   5      251.41      333.83    126.93 o
   9   4   5      185.94      255.68    137.68 o
  10   4   5       91.78      372.97    200.71 o
   1   5   5     2475.55     2520.09    240.02 o
   2   5   5    61556.60    59389.61   1438.83 o
   3   5   5     1876.47     1823.33    148.30 o
   4   5   5    42557.28    38445.49   1119.76 o
   5   5   5       12.77      124.04    148.76 o
   6   5   5     5514.68     5345.77    279.56 o
   7   5   5      295.40      313.91    117.06 o
   8   5   5       24.06      196.10    113.57 o
   9   5   5      142.75       37.55    130.29 o
  10   5   5      237.13      579.94    158.13 o
   1   6   5    49367.99    50555.96   1820.29 o
   2   6   5    31139.59    31523.71    594.73 o
   3   6   5    91044.75    87986.74   1791.03 o
   4   6   5     5460.50     5538.97    225.80 o
   5   6   5    14621.39    14157.04    307.51 o
   6   6   5      600.38      566.56    143.69 o
   7   6   5      108.27      153.73    161.07 o
   8   6   5       18.74      340.34    116.91 o
   9   6   5      231.11      569.88    139.89 o
  10   6   5      104.49      488.93    238.80 o
   1   7   5     8465.59     8305.64    408.04 o
   2   7   5    28791.46    27981.68    755.09 o
   3   7   5    15555.35    15528.03    440.66 o
   4   7   5    25024.40    22397.60    545.22 o
   5   7   5     3763.56     3850.45    160.39 o
   6   7   5     2170.69     2439.86    146.92 o
   7   7   5       58.35      436.27    160.33 o
   8   7   5      175.63      267.73    176.82 o
   9   7   5      550.53      471.39    124.78 o
  10   7   5      274.63      192.50    155.93 o
   1   8   5    18450.83    17937.76    736.51 o
   2   8   5    32741.16    29835.81    846.32 o
   3   8   5    23953.18    22544.09    627.23 o
   4   8   5    13412.06    12246.43    409.06 o
   5   8   5     2281.47     2263.64    137.26 o
   6   8   5      641.44      902.51    140.02 o
   7   8   5       60.26      128.55    123.18 o
   8   8   5      139.87      360.81    131.10 o
   9   8   5      108.95      718.13    131.85 o
  10   8   5      206.77     -518.61    521.48 o
   1   9   5     8173.34     7229.76    228.36 o
   2   9   5     1244.95     1380.85    149.93 o
   3   9   5    28104.46    26793.44    491.79 o
   4   9   5      574.71      686.09    129.58 o
   5   9   5    10317.64    10158.21    216.47 o
   6   9   5      303.34       28.35    189.71 o
   7   9   5      291.22       77.58    126.54 o
   8   9   5        0.74       24.10    124.75 o
   9   9   5      116.26      321.18    123.87 o
   1  10   5      175.03      322.13    143.06 o
   2  10   5    42628.55    38159.64   1982.77 o
   3  10   5      312.41      567.90    143.20 o
   4  10   5    25117.40    23280.04    653.64 o
   5  10   5     2018.63     1953.94    144.00 o
   6  10   5     2951.52     2686.97    137.79 o
   7  10   5       52.65      271.25    130.62 o
   8  10   5       14.80      150.78    164.60 o
   9  10   5      104.68       34.27    163.27 o
   1  11   5    18010.58    17530.73    693.03 o
   2  11   5     4925.61     4793.68    170.65 o
   3  11   5    57749.21    54084.86   1204.17 o
   4  11   5     4498.63     4280.07    254.66 o
   5  11   5    17275.06    16007.75    515.19 o
   6  11   5      107.74     -135.32    165.73 o
   7  11   5      224.95      506.96    156.45 o
   8  11   5       81.16      597.16    120.98 o
   9  11   5      460.87      789.11    160.36 o
   1  12   5      551.33      748.32    147.20 o
   2  12   5    29825.24    28618.14    905.30 o
   3  12   5    13260.18    13154.50    413.63 o
   4  12   5    18921.89    18384.08    428.28 o
   5  12   5     8030.97     7384.06    222.86 o
   6  12   5     2693.49     2773.05    125.45 o
   7  12   5        6.31       69.62    124.04 o
   8  12   5        1.93       57.71    121.96 o
   9  12   5       92.18      146.01    133.93 o
   1  13   5     1836.46     1867.98    140.64 o
   2  13   5    20665.76    20108.75    531.50 o
   3  13   5     9637.48     9146.33    305.00 o
   4  13   5    14776.21    14073.94    274.90 o
   5  13   5     5280.02     5097.62    227.43 o
   6  13   5      941.18      884.19    116.59 o
   7  13   5      174.51      495.24    112.62 o
   8  13   5       55.12     -118.40    118.40 o
   9  13   5        6.82       81.60    130.14 o
   1  14   5     1630.07     1795.86    147.79 o
   2  14   5     2430.63     2482.61    133.07 o
   3  14   5    14881.61    14613.44    427.11 o
   4  14   5     1411.72     1570.77    129.22 o
   5  14   5     9101.85     8158.13    301.80 o
   6  14   5       57.72      -73.78    111.45 o
   7  14   5       29.17      370.76    139.43 o
   8  14   5        2.79      419.79    122.16 o
   9  14   5      354.25      110.36    127.78 o
   1  15   5      205.74      327.47    139.89 o
   2  15   5    20717.60    18890.45    697.74 o
   3  15   5      119.21      197.27    117.19 o
   4  15   5    15894.39    15696.25    446.04 o
   5  15   5       27.24       49.73    119.89 o
   6  15   5      528.48      573.11    122.68 o
   7  15   5       21.09      106.49    130.01 o
   8  15   5      225.72      344.38    120.57 o
   9  15   5       68.37       92.08    131.30 o
   1  16   5     2575.15     2660.83    140.99 o
   2  16   5     1632.84     1894.91    130.89 o
   3  16   5    17432.13    17823.51    646.39 o
   4  16   5      942.21     1381.40    156.88 o
   5  16   5     9073.88     8880.91    216.72 o
   6  16   5      119.37      276.89    124.46 o
   7  16   5       29.31      120.62    119.49 o
   8  16   5        3.79      -27.64    127.39 o
   9  16   5      227.44      996.20    333.47 o
   1  17   5     8251.28     8205.13    214.80 o
   2  17   5    14740.15    13917.82    364.47 o
   3  17   5    14400.80    14522.15    472.86 o
   4  17   5     9477.62     9909.13    221.60 o
   5  17   5     1924.93     2192.01    138.82 o
   6  17   5      655.03      908.56    147.21 o
   7  17   5       47.10      168.64    135.78 o
   8  17   5       15.99       88.74    136.87 o
   1  18   5      203.60      403.20    149.05 o
   2  18   5    13205.32    12340.28    504.00 o
   3  18   5     4430.52     4067.20    165.99 o
   4  18   5     8818.16     8719.39    332.58 o
   5  18   5     3837.29     3818.63    234.61 o
   6  18   5      827.63      952.70    118.41 o
   7  18   5       59.42      120.90    142.12 o
   8  18   5       23.16      142.12    142.06 o
   1  19   5     6839.28     6810.77    416.42 o
   2  19   5     3384.67     3270.71    148.87 o
   3  19   5    14802.44    13882.86    685.82 o
   4  19   5     1443.08     1668.62    130.20 o
   5  19   5     3070.03     3140.31    133.79 o
   6  19   5       11.28      358.44    121.05 o
   7  19   5      163.14      348.04    127.10 o
   8  19   5        3.74       20.61    168.54 o
   1  20   5      382.95      715.65    140.36 o
   2  20   5    22645.40    23482.07    706.90 o
   3  20   5      141.15      471.42    133.07 o
   4  20   5    11679.81    10980.10    485.54 o
   5  20   5       72.49      298.15    123.53 o
   6  20   5      988.11     1087.93    139.07 o
   7  20   5        0.13      234.93    124.48 o
   8  20   5       30.46      131.73    130.58 o
   1  21   5     6331.94     6108.05    271.77 o
   2  21   5      932.29     1192.98    138.09 o
   3  21   5    12020.89    11541.43    436.32 o
   4  21   5     1496.95     1683.80    174.49 o
   5  21   5     2056.34     2483.59    158.85 o
   6  21   5      196.72      405.71    127.41 o
   7  21   5      109.10      175.42    127.64 o
   1  22   5     2889.49     2888.70    154.27 o
   2  22   5     6006.11     6556.95    215.03 o
   3  22   5     6113.52     5916.68    216.08 o
   4  22   5     3636.67     3238.59    190.33 o
   5  22   5     1086.44      971.29    122.74 o
   6  22   5      527.20      735.51    123.50 o
   7  22   5       33.61      205.39    129.70 o
   1  23   5     2627.16     2668.40    176.22 o
   2  23   5     3697.88     3972.26    213.59 o
   3  23   5     3828.48     4081.50    143.97 o
   4  23   5     5219.25     4877.39    291.15 o
   5  23   5      506.80      589.40    121.25 o
   6  23   5      813.44     1012.41    131.84 o
   7  23   5       53.00       44.27    130.64 o
   1  24   5     3280.88     3468.37    205.12 o
   2  24   5      900.21      955.17    129.31 o
   3  24   5     7813.64     7896.94    396.42 o
   4  24   5       78.68      122.33    161.14 o
   5  24   5     1431.41     1623.94    137.20 o
   6  24   5       13.66      124.19    135.19 o
   1  25   5       21.38      356.73    216.38 o
   2  25   5     3666.10     3862.05    184.04 o
   3  25   5      139.91      257.75    132.29 o
   4  25   5     4447.89     4177.62    201.81 o
   5  25   5      170.24      332.07    145.67 o
   6  25   5      428.60      689.35    139.38 o
   1  26   5     1639.42     2244.27    222.16 o
   2  26   5      342.02      460.94    122.44 o
   3  26   5     4259.31     3676.93    242.47 o
   4  26   5      644.07      740.53    140.53 o
   5  26   5      995.42     1114.20    147.16 o
   6  26   5       16.56      399.00    138.99 o
   1  27   5      206.77      631.43    159.23 o
   2  27   5     1047.15      771.97    137.77 o
   3  27   5     1966.56     2272.53    245.45 o
   4  27   5     1918.06     2120.19    144.75 o
   5  27   5     1013.84     1093.66    207.05 o
   1  28   5      445.87      660.03    159.77 o
   2  28   5     2211.94     2147.55    250.37 o
   3  28   5     1079.97      870.88    140.54 o
   4  28   5     3038.28     2914.96    182.83 o
   5  28   5      220.25      250.36    141.92 o
   1  29   5      828.12     1045.72    177.14 o
   2  29   5       22.95     -172.15    174.33 o
   3  29   5     4053.43     4237.07    291.36 o
   4  29   5      266.95      334.17    146.30 o
   1  30   5        0.46     -172.43    172.43 o
   2  30   5     2051.03     1814.69    186.36 o
   3  30   5        4.28       -1.30    214.19 o
   4  30   5     2238.36     2668.40    183.39 o
   1  31   5      285.78      828.70    175.21 o
   2  31   5      517.92      467.78    202.61 o
   3  31   5     1523.06     1563.48    182.24 o
   1  32   5      207.83      385.17    185.64 o
   2  32   5      578.05      641.57    826.74 o
   0   0   6     2315.75     2709.31   1946.46 o
   2   0   6    10103.33     9886.96    353.24 o
   4   0   6     2095.27     1921.59    260.85 o
   6   0   6       41.27      367.73    172.46 o
   8   0   6       17.62     -184.43    184.43 o
  10   0   6        5.38       23.82    377.86 o
   0   1   6    53860.93    91427.20   3154.45 o
   1   1   6     1603.45     1526.53    422.44 o
   2   1   6     2752.99     2783.39    207.13 o
   3   1   6     1965.38     2279.74    162.75 o
   4   1   6     3970.10     3491.40    152.57 o
   5   1   6       20.68      141.16    128.65 o
   6   1   6     2610.45     2568.22    191.98 o
   7   1   6       34.52      229.65    130.85 o
   8   1   6      275.56      388.40    185.14 o
   9   1   6       43.45      188.99    196.49 o
  10   1   6       17.38      221.90    192.56 o
   0   2   6       78.44      343.25   1274.24 o
   1   2   6     2015.36     2527.99    368.36 o
   2   2   6       63.68      -71.36    197.12 o
   3   2   6      401.36      416.03    159.00 o
   4   2   6     1032.14     1009.18    153.35 o
   5   2   6     4807.40     4653.42    214.87 o
   6   2   6      316.57      153.17    147.62 o
   7   2   6     3675.63     4010.85    269.67 o
   8   2   6       17.50       16.23    126.82 o
   9   2   6      271.81      265.58    193.13 o
  10   2   6        1.99      299.35    206.09 o
   0   3   6   119492.00   208062.69  10464.29 o
   1   3   6     9668.74     9828.07    505.93 o
   2   3   6    71808.79    68423.79   3245.56 o
   3   3   6       46.55      142.67    145.80 o
   4   3   6       47.03       62.02    133.77 o
   5   3   6        3.11       40.16    135.03 o
   6   3   6    11990.85    11764.99    309.50 o
   7   3   6       56.79      496.32    123.35 o
   8   3   6     2857.35     2774.03    173.76 o
   9   3   6       14.44       65.08    173.83 o
  10   3   6      149.15      596.11    141.29 o
   0   4   6       17.76     -367.24   1432.80 o
   1   4   6   122687.89   128080.64   5449.79 o
   2   4   6     1572.46     1507.52    179.90 o
   3   4   6     7807.91     7278.06    238.64 o
   4   4   6     2166.38     2154.35    132.68 o
   5   4   6    15970.98    15774.25    430.96 o
   6   4   6      730.76      748.22    155.21 o
   7   4   6    13913.44    12276.02    721.34 o
   8   4   6      217.55      607.59    173.76 o
   9   4   6     1146.31     1153.77    177.19 o
  10   4   6        4.89      285.23    156.55 o
   0   5   6   249091.75   407407.44  21435.18 o
   1   5   6      523.16      429.07    242.43 o
   2   5   6    81184.45    74298.38   3534.23 o
   3   5   6     1351.30     1305.97    153.93 o
   4   5   6     2610.12     2839.50    148.71 o
   5   5   6      660.63      987.64    132.98 o
   6   5   6    21091.79    19305.31    751.71 o
   7   5   6      558.19      291.21    123.43 o
   8   5   6     3869.87     4115.22    258.79 o
   9   5   6       17.73      459.16    217.95 o
  10   5   6       31.95      304.79    150.25 o
   0   6   6      508.82      -10.87    536.22 o
   1   6   6   166727.36   172705.56   7930.24 o
   2   6   6       45.42      -24.25    155.74 o
   3   6   6    33070.70    32647.63    685.54 o
   4   6   6      513.32      524.07    132.84 o
   5   6   6     9583.67     8496.83    198.93 o
   6   6   6      442.19      523.18    131.94 o
   7   6   6    11070.71    10848.95    443.99 o
   8   6   6      189.05       85.00    131.12 o
   9   6   6      723.96      975.65    139.60 o
  10   6   6       33.04      355.31    155.66 o
   0   7   6   115253.57   112517.72  23123.59 o
   1   7   6      172.12      236.49    194.73 o
   2   7   6    74306.65    72893.91   1918.81 o
   3   7   6     6486.78     6220.13    193.04 o
   4   7   6      891.26      961.78    131.00 o
   5   7   6     1943.05     2012.14    133.93 o
   6   7   6     7730.55     7682.54    403.01 o
   7   7   6      152.20      357.44    180.48 o
   8   7   6     1999.01     1687.70    230.36 o
   9   7   6       50.79        2.83    140.08 o
  10   7   6       64.04      366.89    244.42 o
   0   8   6      597.20      784.06    354.50 o
   1   8   6   106041.17   115764.63   6681.51 o
   2   8   6     1382.09     1537.78    148.28 o
   3   8   6    20167.27    19590.87    639.04 o
   4   8   6       71.27      127.71    134.14 o
   5   8   6     3234.17     3199.12    200.66 o
   6   8   6       47.22       -0.68    126.98 o
   7   8   6     4494.77     4548.41    146.18 o
   8   8   6       95.80      174.44    129.18 o
   9   8   6      115.03      174.80    144.33 o
   0   9   6    10264.31    10254.03    882.28 o
   1   9   6      809.54      803.88    157.68 o
   2   9   6     5839.45     4928.01    274.62 o
   3   9   6     1118.14     1006.50    140.73 o
   4   9   6      208.41      431.24    129.84 o
   5   9   6       22.39      265.50    134.75 o
   6   9   6     2613.22     2600.41    131.83 o
   7   9   6      329.80      395.76    132.96 o
   8   9   6      187.78      303.72    139.22 o
   9   9   6       30.71      287.00    134.02 o
   0  10   6      327.99      698.58    288.40 o
   1  10   6    57728.97    66705.48   2032.85 o
   2  10   6       63.68       52.26    134.77 o
   3  10   6       19.89       54.15    127.96 o
   4  10   6        9.98       28.24    135.93 o
   5  10   6       30.97       90.27    132.06 o
   6  10   6       13.85      175.02    133.66 o
   7  10   6      107.20       89.90    125.90 o
   8  10   6        0.68       65.06    133.29 o
   9  10   6        2.54      314.46    154.78 o
   0  11   6    33488.47    37381.78   4903.28 o
   1  11   6       76.89      116.94    152.63 o
   2  11   6     6690.16     6948.06    236.00 o
   3  11   6      277.88      181.22    124.71 o
   4  11   6       10.05      139.65    132.12 o
   5  11   6        3.86      171.61    140.08 o
   6  11   6      297.90      694.17    149.97 o
   7  11   6       48.11       -9.61    129.85 o
   8  11   6      390.89      743.03    128.77 o
   9  11   6       24.68      476.92    135.80 o
   0  12   6      490.47      564.83    286.79 o
   1  12   6    21019.55    18548.01    982.74 o
   2  12   6       72.66      160.02    132.59 o
   3  12   6     1759.27     2082.50    119.43 o
   4  12   6      220.42      269.60    119.82 o
   5  12   6     4947.41     4792.78    202.63 o
   6  12   6       30.44      190.91    118.58 o
   7  12   6     1926.72     1854.06    144.29 o
   8  12   6      102.53      118.38    134.02 o
   9  12   6      553.93      376.63    122.30 o
   0  13   6    86181.10    91188.70   7500.27 o
   1  13   6        1.80       25.43    143.72 o
   2  13   6    20244.94    18881.66    882.38 o
   3  13   6      119.85      425.86    121.52 o
   4  13   6     1539.80     1570.13    127.22 o
   5  13   6      461.43      540.81    118.29 o
   6  13   6     5961.95     5800.47    187.67 o
   7  13   6      362.91      -57.23    124.46 o
   8  13   6     2291.12     2186.06    146.94 o
   9  13   6       60.15      195.16    123.07 o
   0  14   6       82.38      264.45    251.20 o
   1  14   6    91099.40    93177.66   3471.30 o
   2  14   6        2.76       46.69    139.34 o
   3  14   6      155.97      253.82    119.80 o
   4  14   6       11.25       63.26    118.86 o
   5  14   6     8785.90     8009.14    325.06 o
   6  14   6      229.19      323.75    117.38 o
   7  14   6     4103.52     3972.39    166.08 o
   8  14   6      187.19       99.84    139.91 o
   9  14   6      663.99      826.23    125.18 o
   0  15   6   101125.67   100034.48   7618.41 o
   1  15   6       33.11      -68.64    136.44 o
   2  15   6    32357.20    32569.60   1305.52 o
   3  15   6        1.48       58.38    123.25 o
   4  15   6       40.46      172.96    122.08 o
   5  15   6      144.48      190.86    115.72 o
   6  15   6     4557.06     4888.58    184.26 o
   7  15   6      184.09       32.31    122.81 o
   8  15   6     2265.77     1888.19    126.56 o
   9  15   6       37.47     -126.82    126.82 o
   0  16   6       41.89      120.70    297.41 o
   1  16   6    77871.84    73488.94   2455.61 o
   2  16   6      468.62      364.37    132.26 o
   3  16   6     2063.14     2187.35    140.51 o
   4  16   6      546.62      591.28    120.33 o
   5  16   6     2803.45     3087.95    181.58 o
   6  16   6       66.75      253.17    127.28 o
   7  16   6     2089.84     2211.57    134.79 o
   8  16   6       47.47     -135.75    135.75 o
   0  17   6    53100.29    53741.75   2625.05 o
   1  17   6       15.42      -84.44    171.39 o
   2  17   6    13486.25    13842.91    447.33 o
   3  17   6       84.32      217.87    113.46 o
   4  17   6      457.78      383.58    127.46 o
   5  17   6       62.23      430.16    123.86 o
   6  17   6     3289.94     2808.56    181.54 o
   7  17   6        0.16      241.26    141.58 o
   8  17   6     1328.18     1160.57    132.83 o
   0  18   6       69.14      268.23    400.20 o
   1  18   6    38124.11    37444.26   1357.01 o
   2  18   6       39.57      161.86    133.82 o
   3  18   6      552.78      660.34    121.47 o
   4  18   6       13.89      161.91    142.14 o
   5  18   6      948.47     1028.81    127.84 o
   6  18   6       53.47      214.33    138.81 o
   7  18   6      694.04      860.29    134.52 o
   8  18   6        2.78      415.20    135.24 o
   0  19   6     4895.99     4711.40    474.12 o
   1  19   6       15.88     -102.06    139.23 o
   2  19   6     2271.52     2431.26    175.15 o
   3  19   6      161.93      523.88    125.49 o
   4  19   6      178.85      429.16    125.31 o
   5  19   6        7.17      283.95    118.78 o
   6  19   6      188.97     1101.20    357.49 o
   7  19   6        0.10       77.43    151.98 o
   8  19   6      282.26      385.81    134.59 o
   0  20   6       21.73     -124.85    227.92 o
   1  20   6       24.99      151.11    149.84 o
   2  20   6        1.21      -96.38    137.21 o
   3  20   6      332.78      337.77    162.46 o
   4  20   6       33.08      -10.18    123.22 o
   5  20   6       79.17      228.79    124.33 o
   6  20   6       87.48      126.14    125.89 o
   7  20   6      120.06      349.64    149.03 o
   8  20   6        3.89       -5.30    139.43 o
   0  21   6     7433.67     7781.36    622.89 o
   1  21   6        0.85      241.24    143.38 o
   2  21   6     3203.57     3570.37    139.39 o
   3  21   6       66.86       26.20    123.00 o
   4  21   6       16.55      222.47    139.78 o
   5  21   6        4.51      138.69    135.05 o
   6  21   6      439.75      499.94    132.51 o
   7  21   6        6.59      186.55    129.65 o
   0  22   6        7.26      469.81    242.49 o
   1  22   6    13236.10    13020.59    734.85 o
   2  22   6       32.88       62.27    129.44 o
   3  22   6     2366.43     2651.23    214.02 o
   4  22   6        1.84      -22.75    132.61 o
   5  22   6      984.08     1098.92    122.33 o
   6  22   6       47.03      267.19    135.23 o
   7  22   6     1348.38     1350.34    146.43 o
   0  23   6    35745.01    39462.24   4174.06 o
   1  23   6      125.18      223.71    184.24 o
   2  23   6     9845.12    10212.61    520.74 o
   3  23   6        5.46      190.38    137.49 o
   4  23   6      708.20      926.05    137.33 o
   5  23   6       26.11      188.03    132.40 o
   6  23   6     2233.15     2091.87    136.43 o
   7  23   6        8.39      154.19    145.29 o
   0  24   6       19.18      318.05    229.51 o
   1  24   6    17817.12    17254.01    785.87 o
   2  24   6       21.54     1269.43    406.10 o
   3  24   6     2321.01     2769.38    169.30 o
   4  24   6       44.38       91.68    149.60 o
   5  24   6     1236.35     1288.49    138.89 o
   6  24   6        8.94       75.26    135.59 o
   0  25   6    26816.93    26174.14   3586.94 o
   1  25   6       25.58      217.53    164.89 o
   2  25   6     8155.50     9061.45    486.53 o
   3  25   6       35.17       94.03    142.93 o
   4  25   6      259.94      558.06    131.74 o
   5  25   6        5.46      144.10    148.77 o
   6  25   6     1611.21     1493.04    161.04 o
   0  26   6       12.28      600.45    281.26 o
   1  26   6    12326.58    12264.16    682.45 o
   2  26   6        0.08       94.34    141.43 o
   3  26   6      913.36     1459.59    150.91 o
   4  26   6       31.44      490.34    145.84 o
   5  26   6     1153.74     1365.16    157.96 o
   6  26   6       58.69      376.22    141.37 o
   0  27   6     9561.08     8486.69    878.85 o
   1  27   6       55.80      188.94    181.28 o
   2  27   6     1909.45     2606.01    237.24 o
   3  27   6       56.79       45.06    179.94 o
   4  27   6      554.97      807.13    139.30 o
   5  27   6       47.07      336.73    150.21 o
   0  28   6        0.95      260.08    276.03 o
   1  28   6     1923.13     2193.32    177.13 o
   2  28   6       23.45      247.99    207.47 o
   3  28   6      175.24      293.45    155.54 o
   4  28   6       25.11      137.93    148.83 o
   5  28   6      174.97      385.96    144.86 o
   0  29   6      998.32      853.17    552.03 o
   1  29   6        2.77      -73.10    180.84 o
   2  29   6      130.01       51.71    168.18 o
   3  29   6       14.12      269.80    172.59 o
   4  29   6       23.42      317.63    165.99 o
   0  30   6        6.09     1007.44    619.62 o
   1  30   6      115.32      592.91    160.88 o
   2  30   6        0.32      -14.15    332.88 o
   3  30   6       67.92      227.21    194.46 o
   0  31   6      493.48      -83.40    406.31 o
   1  31   6       39.64      423.61    169.45 o
   2  31   6      418.67      218.42    194.45 o
   3  31   6        0.88      136.41    224.90 o
   0  32   6        0.14       47.47    535.95 o
   1  32   6     3354.99     2850.80    203.80 o
   2   0   7    55709.53    52742.53   7242.32 o
   4   0   7    83737.30    79334.40    886.47 o
   6   0   7     7827.42     6943.73    463.91 o
   8   0   7      628.95      778.92    193.89 o
  10   0   7      413.18      407.53    251.59 o
   1   1   7    33420.57    35573.85   1254.07 o
   2   1   7     6503.01     5981.24    254.74 o
   3   1   7    62591.97    60423.91    588.01 o
   4   1   7      452.75      518.59    150.89 o
   5   1   7     9378.26     9053.19    208.91 o
   6   1   7      275.62      587.16    208.86 o
   7   1   7       11.41     -189.99    189.99 o
   8   1   7       27.21      -59.96    154.23 o
   9   1   7      214.91      274.36    176.94 o
  10   1   7       13.95      872.86    325.20 o
   1   2   7     1055.76     1128.65    428.73 o
   2   2   7     8836.62     7934.43    419.23 o
   3   2   7    12140.78    11368.86    460.09 o
   4   2   7    17006.96    15551.80    296.99 o
   5   2   7     4255.40     4156.87    150.05 o
   6   2   7     1498.88     1402.28    138.42 o
   7   2   7       43.57      -68.22    161.81 o
   8   2   7      591.22     1006.67    196.81 o
   9   2   7      108.98      433.70    147.22 o
  10   2   7      185.24      420.23    194.96 o
   1   3   7    15438.79    17115.23    670.54 o
   2   3   7    80464.27    78976.23   2098.90 o
   3   3   7    29328.21    27640.27    788.55 o
   4   3   7    42252.85    40596.30    609.10 o
   5   3   7     4066.29     3937.26    255.38 o
   6   3   7     2503.37     2569.19    143.68 o
   7   3   7       13.97      191.92    214.31 o
   8   3   7      134.98      104.27    147.77 o
   9   3   7      117.14      237.69    151.54 o
  10   3   7      178.22      144.42    145.01 o
   1   4   7    31985.20    36397.37   1844.77 o
   2   4   7     1455.73     1509.16    176.12 o
   3   4   7    48146.79    45871.11   1660.51 o
   4   4   7     7851.90     6812.67    377.81 o
   5   4   7    11383.21    10653.68    436.03 o
   6   4   7     2268.84     2494.46    155.68 o
   7   4   7     1066.48      971.11    129.77 o
   8   4   7        4.01     -128.80    128.80 o
   9   4   7       51.81     -154.88    154.88 o
  10   4   7        1.69       63.20    292.77 o
   1   5   7     1248.20     1009.59    228.04 o
   2   5   7    49456.76    48751.70   1176.90 o
   3   5   7      318.07      331.40    150.67 o
   4   5   7    32236.85    30862.86    708.73 o
   5   5   7      107.28      107.84    131.91 o
   6   5   7     4773.29     4296.09    205.72 o
   7   5   7       79.84      -74.04    121.23 o
   8   5   7       18.32     -199.67    199.67 o
   9   5   7       85.35      203.34    149.20 o
  10   5   7      228.31      600.47    191.39 o
   1   6   7    46849.84    51706.68   2497.58 o
   2   6   7    15441.93    14068.20    770.45 o
   3   6   7   103988.85   104366.70   2088.87 o
   4   6   7     1745.04     1831.16    134.77 o
   5   6   7    19369.15    17614.61    757.53 o
   6   6   7       20.32       31.91    129.82 o
   7   6   7      260.49      422.01    178.34 o
   8   6   7       62.71      -73.91    130.17 o
   9   6   7      470.43      691.85    183.99 o
  10   6   7        2.79      190.87    232.39 o
   1   7   7     6812.86     7450.83    602.99 o
   2   7   7    46486.11    45712.85   1568.87 o
   3   7   7    20303.37    19691.42    426.66 o
   4   7   7    14518.53    14145.31    427.33 o
   5   7   7     7596.10     7164.19    198.97 o
   6   7   7     1649.79     1757.34    157.02 o
   7   7   7      206.24      127.82    173.17 o
   8   7   7       12.76      202.91    185.97 o
   9   7   7       63.49     -160.18    160.18 o
   1   8   7     8226.64     8049.11    716.30 o
   2   8   7    57232.11    57086.95   1710.21 o
   3   8   7     8730.52     8309.98    219.88 o
   4   8   7    16366.76    15259.58    429.09 o
   5   8   7      588.93      640.60    135.71 o
   6   8   7      434.56      538.93    133.94 o
   7   8   7      141.40      314.17    131.76 o
   8   8   7      138.32      322.69    167.63 o
   9   8   7        4.30       74.34    184.21 o
   1   9   7     4226.45     4495.65    291.53 o
   2   9   7     5929.31     5235.37    186.65 o
   3   9   7    27035.37    25595.94    725.37 o
   4   9   7      551.64      646.61    143.27 o
   5   9   7    11624.56    10095.56    388.73 o
   6   9   7      111.07      156.36    128.93 o
   7   9   7        3.25      315.13    137.64 o
   8   9   7       60.24      300.20    146.48 o
   9   9   7      573.40      816.63    176.62 o
   1  10   7     3602.21     3904.11    191.94 o
   2  10   7    40931.82    38430.98   1250.44 o
   3  10   7      123.88      292.27    125.33 o
   4  10   7    20237.68    18646.27    476.97 o
   5  10   7      566.87      595.53    130.40 o
   6  10   7     1320.52     1415.84    137.04 o
   7  10   7       28.42       74.71    177.20 o
   8  10   7       75.38       96.73    131.57 o
   9  10   7        1.61      175.62    131.36 o
   1  11   7    11383.61    11557.85    594.85 o
   2  11   7      656.18      702.93    133.65 o
   3  11   7    36558.89    35560.89   1271.36 o
   4  11   7     7293.08     6309.43    284.57 o
   5  11   7    12304.90    10641.42    397.83 o
   6  11   7      893.57      915.95    124.05 o
   7  11   7      144.57      214.68    139.54 o
   8  11   7       55.04      -80.31    129.35 o
   9  11   7      143.22      707.53    196.63 o
   1  12   7     3126.74     3458.79    182.39 o
   2  12   7    18097.81    15783.21    686.87 o
   3  12   7    23125.42    22259.23    630.50 o
   4  12   7    10107.59     9096.83    392.52 o
   5  12   7    11788.11    11275.84    464.32 o
   6  12   7     1188.41     1140.85    130.67 o
   7  12   7       18.70      269.09    125.85 o
   8  12   7        8.36       76.22    159.16 o
   9  12   7      251.10      166.29    131.88 o
   1  13   7      103.53      158.55    161.72 o
   2  13   7     9051.73     8928.29    217.03 o
   3  13   7     4670.02     4471.33    197.32 o
   4  13   7    20970.76    19124.27    602.91 o
   5  13   7     3863.19     3738.46    141.48 o
   6  13   7     1647.90     1664.05    124.65 o
   7  13   7        0.90      453.06    124.05 o
   8  13   7      195.65      294.91    123.89 o
   9  13   7      209.84      260.18    151.87 o
   1  14   7     1157.26      809.84    170.46 o
   2  14   7     4567.60     4223.49    177.87 o
   3  14   7    14092.50    12680.93    485.43 o
   4  14   7     1203.70     1368.96    124.81 o
   5  14   7     8160.41     7700.76    413.95 o
   6  14   7       22.88      231.99    123.09 o
   7  14   7       73.28      248.57    118.87 o
   8  14   7       37.97      108.91    124.53 o
   9  14   7       65.94      443.18    129.01 o
   1  15   7      333.34      236.19    161.02 o
   2  15   7    15359.53    15622.18    571.42 o
   3  15   7       55.58       15.11    120.30 o
   4  15   7    21250.61    20679.17    661.69 o
   5  15   7      213.01      202.31    119.81 o
   6  15   7     1800.61     1769.76    152.76 o
   7  15   7       55.96       69.83    127.57 o
   8  15   7      227.97      378.90    157.19 o
   9  15   7       11.45      207.10    140.94 o
   1  16   7     3158.40     3092.52    190.79 o
   2  16   7     2210.81     2157.80    133.58 o
   3  16   7    21865.50    20315.40    750.07 o
   4  16   7     1309.93     1437.11    130.13 o
   5  16   7     8867.16     8902.95    331.06 o
   6  16   7        5.80      -35.73    117.81 o
   7  16   7       15.63      377.81    125.06 o
   8  16   7      167.89      275.18    132.74 o
   1  17   7     4694.42     4809.38    268.41 o
   2  17   7     4793.84     4755.16    236.83 o
   3  17   7     8844.50     8424.17    403.00 o
   4  17   7     8761.92     8793.18    388.11 o
   5  17   7     1389.40     1366.01    124.11 o
   6  17   7      863.75      564.80    160.80 o
   7  17   7       61.42      231.16    157.46 o
   8  17   7       24.17      263.60    128.94 o
   1  18   7      527.58      927.99    191.17 o
   2  18   7     9658.03     9261.37    412.47 o
   3  18   7     4464.81     4721.75    187.70 o
   4  18   7    10684.65    10378.67    357.57 o
   5  18   7     2646.05     2908.26    139.82 o
   6  18   7     1149.03     1099.15    136.53 o
   7  18   7       36.26      345.64    168.56 o
   8  18   7       31.55      -41.90    154.38 o
   1  19   7     5511.39     6080.38    344.71 o
   2  19   7     1452.32     1577.57    155.71 o
   3  19   7    14060.89    14297.56    302.73 o
   4  19   7     2468.87     2322.41    154.84 o
   5  19   7     3661.85     3503.01    146.27 o
   6  19   7       53.88      379.53    149.58 o
   7  19   7       95.49      214.85    133.22 o
   8  19   7       64.35      309.97    131.88 o
   1  20   7      404.00      604.60    165.99 o
   2  20   7     9884.60     9081.20    391.88 o
   3  20   7      169.07      256.55    163.62 o
   4  20   7     6972.75     7081.71    231.79 o
   5  20   7        2.22      163.15    142.45 o
   6  20   7      407.60      509.03    130.58 o
   7  20   7        3.39     -121.70    131.20 o
   8  20   7       74.84      189.59    136.24 o
   1  21   7     2888.67     3456.88    254.57 o
   2  21   7     1982.22     1871.86    160.92 o
   3  21   7     7611.35     7518.59    233.07 o
   4  21   7     1286.99     1261.55    138.02 o
   5  21   7     2105.57     2253.24    126.51 o
   6  21   7      140.64      428.19    121.52 o
   7  21   7       76.33      455.29    133.48 o
   1  22   7     1699.75     1936.93    257.09 o
   2  22   7     4665.10     4554.51    288.12 o
   3  22   7     4411.33     4658.33    151.83 o
   4  22   7     4793.94     4845.17    216.61 o
   5  22   7     1277.80     1110.49    127.81 o
   6  22   7      617.54      686.03    136.07 o
   7  22   7       39.08       82.82    136.45 o
   1  23   7      882.32     1084.54    221.40 o
   2  23   7     4729.50     4618.71    282.77 o
   3  23   7     1756.51     2111.09    150.24 o
   4  23   7     3760.70     3941.69    255.86 o
   5  23   7      382.30      304.62    138.78 o
   6  23   7      584.84      787.87    125.21 o
   7  23   7       16.88      337.71    127.88 o
   1  24   7     2106.97     2634.09    191.42 o
   2  24   7      416.45      445.80    149.27 o
   3  24   7     6929.73     6636.08    369.52 o
   4  24   7      134.09      394.80    133.00 o
   5  24   7     2285.05     2219.65    139.37 o
   6  24   7        4.60      -86.64    130.39 o
   1  25   7        1.14      -20.58    159.38 o
   2  25   7     4612.52     4265.94    230.53 o
   3  25   7       71.10      465.03    155.37 o
   4  25   7     4531.66     4519.92    152.49 o
   5  25   7       32.21     -104.19    142.73 o
   6  25   7      508.02      314.75    142.16 o
   1  26   7      930.37     1001.55    234.62 o
   2  26   7      459.58      303.15    163.79 o
   3  26   7     3100.72     3572.30    160.63 o
   4  26   7      503.60      950.83    217.52 o
   5  26   7     1073.29     1073.43    142.02 o
   6  26   7       36.13      -58.08    163.11 o
   1  27   7      295.86      193.25    160.47 o
   2  27   7     1255.66     1441.11    310.44 o
   3  27   7     1485.15     1074.14    167.53 o
   4  27   7     1885.54     1837.39    182.58 o
   5  27   7      488.79      685.72    162.29 o
   1  28   7      321.25      176.21    182.48 o
   2  28   7     1176.10     1291.12    166.68 o
   3  28   7     1456.27     1794.62    182.89 o
   4  28   7     1430.11     1603.77    169.20 o
   5  28   7      610.28      825.06    156.96 o
   1  29   7      858.20     1164.59    257.30 o
   2  29   7       16.31      450.22    213.52 o
   3  29   7     3174.38     3354.36    222.19 o
   4  29   7      149.32      238.82    177.18 o
   1  30   7       55.67      116.03    163.14 o
   2  30   7     1555.73     1610.87    163.61 o
   3  30   7       68.18       40.53    181.39 o
   1  31   7      395.39      388.11    167.52 o
   2  31   7      451.47      369.26    194.73 o
   3  31   7     1531.19     1733.11    429.13 o
   1  32   7      263.61       74.04    163.90 o
   0   0   8   685006.94  1036860.88  62350.48 o
   2   0   8   173208.94   183422.69   3423.98 o
   4   0   8     1613.46     2021.44    213.45 o
   6   0   8     9749.06     8738.24   1110.60 o
   8   0   8     2522.54     2121.64    194.92 o
  10   0   8       49.97       34.16    277.57 o
   0   1   8        1.01      767.87   1014.89 o
   1   1   8   217236.63   254307.41   9125.57 o
   2   1   8     1391.45     1228.86    224.32 o
   3   1   8     5214.52     5005.57    175.44 o
   4   1   8      793.60      664.74    145.29 o
   5   1   8     9190.77     8903.59    371.97 o
   6   1   8       18.35       80.80    136.33 o
   7   1   8     8786.26     8849.42    311.90 o
   8   1   8       25.31     -108.00    198.36 o
   9   1   8     1291.32     1372.19    146.72 o
  10   1   8        4.21     -150.60    150.60 o
   0   2   8   340710.19   544289.25  19369.20 o
   1   2   8      385.31      299.45    384.65 o
   2   2   8    28593.80    28551.05    712.05 o
   3   2   8      219.12      445.34    172.02 o
   4   2   8     8586.91     8732.75    184.09 o
   5   2   8       17.30      176.25    137.04 o
   6   2   8     5098.31     5702.70    149.80 o
   7   2   8       26.76      415.25    146.81 o
   8   2   8     2745.78     2571.78    149.79 o
   9   2   8        6.88      316.74    133.82 o
  10   2   8      375.90      123.30    183.22 o
   0   3   8      178.62      769.99    910.82 o
   1   3   8    60736.21    75149.47   2665.62 o
   2   3   8       27.89       22.64    221.74 o
   3   3   8     5751.84     5918.03    193.19 o
   4   3   8       23.66      172.22    152.94 o
   5   3   8     2634.05     2463.73    205.79 o
   6   3   8       25.68      123.04    177.95 o
   7   3   8     3075.86     3409.07    242.39 o
   8   3   8       15.06      224.12    169.72 o
   9   3   8      370.94      148.51    154.33 o
  10   3   8        4.30      303.11    160.55 o
   0   4   8    53505.65    81054.08   4888.92 o
   1   4   8      241.62      330.80    327.88 o
   2   4   8     3195.05     3206.41    201.37 o
   3   4   8     2450.71     2364.73    162.75 o
   4   4   8     2517.03     2343.27    191.32 o
   5   4   8      197.25       75.83    171.22 o
   6   4   8      129.46      298.41    145.29 o
   7   4   8        8.03       55.53    229.08 o
   8   4   8       46.66      329.93    216.25 o
   9   4   8        0.85     1032.18    165.21 o
  10   4   8        1.41     -138.50    158.86 o
   0   5   8      600.13      617.38   1062.19 o
   1   5   8      989.78     1379.89    293.04 o
   2   5   8     1755.37     2342.44    191.58 o
   3   5   8      738.71      906.98    155.43 o
   4   5   8      171.37      609.40    170.35 o
   5   5   8      559.23      672.16    144.06 o
   6   5   8      699.69     1108.96    177.52 o
   7   5   8       46.72      249.62    206.62 o
   8   5   8      173.84       81.72    229.63 o
   9   5   8        8.79      171.36    142.20 o
  10   5   8       15.04      421.64    228.71 o
   0   6   8    12104.79    22648.46   2310.81 o
   1   6   8       28.48      216.32    221.12 o
   2   6   8    11569.83    11064.15    427.45 o
   3   6   8      141.58      217.24    146.86 o
   4   6   8       47.24      272.15    153.77 o
   5   6   8      401.73      271.43    132.64 o
   6   6   8     3126.40     3162.57    187.41 o
   7   6   8      102.69      180.78    134.06 o
   8   6   8      233.07      480.63    183.28 o
   9   6   8       20.50      -76.28    148.56 o
  10   6   8       38.09       52.65    376.54 o
   0   7   8     1057.87     1189.22    892.48 o
   1   7   8    49652.25    53563.85   3703.12 o
   2   7   8      414.82      568.06    167.41 o
   3   7   8     1959.56     1930.99    144.62 o
   4   7   8     2039.25     1594.49    138.35 o
   5   7   8     3651.18     3693.64    180.51 o
   6   7   8       64.27      210.13    137.97 o
   7   7   8     2127.63     2197.12    150.92 o
   8   7   8        7.96      267.35    138.27 o
   9   7   8      189.76      532.88    229.97 o
   0   8   8   201075.31   244612.91  40814.89 o
   1   8   8      908.00      695.79    210.19 o
   2   8   8   109265.28   111758.98   3815.62 o
   3   8   8     1478.73     1361.73    145.65 o
   4   8   8     2279.47     2506.27    203.38 o
   5   8   8        5.74       39.34    135.30 o
   6   8   8     8403.12     7830.82    207.65 o
   7   8   8        1.22     -130.36    130.36 o
   8   8   8     2079.90     2591.32    140.88 o
   9   8   8       32.49     -152.78    152.78 o
   0   9   8     2773.02     2489.27    349.01 o
   1   9   8   214745.42   238901.19  14850.76 o
   2   9   8       94.85      121.99    163.92 o
   3   9   8    12064.29    11763.76    294.67 o
   4   9   8       74.78      236.67    128.91 o
   5   9   8     8487.41     8359.29    311.82 o
   6   9   8      351.12      394.18    129.68 o
   7   9   8     6278.37     6897.29    294.98 o
   8   9   8       23.42      344.53    132.01 o
   9   9   8      638.50     1133.78    278.28 o
   0  10   8   101600.59    98120.02   6538.27 o
   1  10   8      511.77      679.88    304.17 o
   2  10   8    49328.49    47547.09   1906.28 o
   3  10   8      204.30      362.33    131.81 o
   4  10   8       64.20      114.94    131.42 o
   5  10   8        7.40     -128.22    128.22 o
   6  10   8    11710.67    11090.67    479.64 o
   7  10   8        9.47       14.98    138.67 o
   8  10   8     2827.79     2753.36    265.29 o
   9  10   8        1.22       -0.45    214.78 o
   0  11   8     3412.67     3116.88    784.46 o
   1  11   8    59731.12    55366.94   3476.13 o
   2  11   8       15.67      205.50    165.78 o
   3  11   8      434.14      561.25    131.60 o
   4  11   8       99.14      238.30    142.01 o
   5  11   8    10729.46    11073.27    339.11 o
   6  11   8      276.56      495.25    186.51 o
   7  11   8     5231.54     5138.29    263.00 o
   8  11   8       29.56      377.27    172.44 o
   9  11   8      582.28      662.68    256.03 o
   0  12   8    28010.48    27721.37   2984.43 o
   1  12   8       58.15      276.48    283.16 o
   2  12   8     9813.63     9612.82    385.11 o
   3  12   8      123.51      165.35    129.95 o
   4  12   8     1330.54     1384.62    141.19 o
   5  12   8      202.26      184.20    134.89 o
   6  12   8     7392.15     7104.02    269.48 o
   7  12   8        0.13      173.62    137.08 o
   8  12   8     1749.53     1620.43    130.16 o
   9  12   8       47.19      172.59    135.58 o
   0  13   8      923.81      975.04    295.10 o
   1  13   8    32415.22    32369.67   2114.21 o
   2  13   8      125.54      -55.91    147.49 o
   3  13   8      674.01      837.82    117.45 o
   4  13   8      698.36      583.14    130.64 o
   5  13   8     2472.49     2581.58    136.66 o
   6  13   8       28.88      348.90    128.49 o
   7  13   8     1488.05     1230.73    116.47 o
   8  13   8       87.89      230.54    141.34 o
   9  13   8      199.31      665.91    149.52 o
   0  14   8     7530.59     7521.63    466.78 o
   1  14   8      572.06      767.56    175.91 o
   2  14   8     5271.65     5790.51    207.71 o
   3  14   8      419.02      604.50    124.34 o
   4  14   8      103.16      196.69    123.02 o
   5  14   8      220.68      105.55    120.71 o
   6  14   8      605.89      966.01    121.33 o
   7  14   8        3.05      -99.08    116.67 o
   8  14   8      234.92      501.17    173.05 o
   9  14   8        2.21     -143.24    143.24 o
   0  15   8     1994.41     1666.16    294.69 o
   1  15   8      202.56      509.26    225.69 o
   2  15   8       14.52      345.18    145.52 o
   3  15   8      361.93      400.19    124.36 o
   4  15   8       23.19      109.72    128.17 o
   5  15   8      369.00      268.42    155.57 o
   6  15   8      385.10      307.87    120.85 o
   7  15   8      251.61      224.66    124.80 o
   8  15   8       25.36      219.36    146.57 o
   9  15   8        5.90     -160.84    276.71 o
   0  16   8     9252.05     9122.46    409.27 o
   1  16   8       56.55     -169.95    174.97 o
   2  16   8     3705.72     3817.57    222.47 o
   3  16   8       13.60       -5.64    125.13 o
   4  16   8        3.66      323.58    154.86 o
   5  16   8        2.70      113.83    121.24 o
   6  16   8      591.75      713.64    118.65 o
   7  16   8       18.09      145.22    116.94 o
   8  16   8      267.62      433.95    135.11 o
   0  17   8     1681.57     1307.95    277.48 o
   1  17   8    14027.44    14000.01    702.50 o
   2  17   8       27.28      266.70    155.37 o
   3  17   8     1930.85     2193.73    125.85 o
   4  17   8      133.96      204.90    132.28 o
   5  17   8     2019.19     2054.98    194.49 o
   6  17   8        2.27      -11.03    125.35 o
   7  17   8     2268.16     2544.07    177.22 o
   8  17   8        9.23       51.15    136.06 o
   0  18   8    54647.85    57926.45   3524.97 o
   1  18   8        0.67      301.59    203.53 o
   2  18   8    21918.80    22309.13    878.72 o
   3  18   8        6.94      -53.51    124.53 o
   4  18   8       40.40      324.26    130.80 o
   5  18   8        3.65      151.47    131.60 o
   6  18   8     3816.89     4239.94    224.55 o
   7  18   8       48.15      129.50    186.32 o
   8  18   8      760.45      586.65    142.61 o
   0  19   8      480.32      660.95    233.96 o
   1  19   8    29945.56    26066.14   1268.48 o
   2  19   8      190.78      282.81    146.16 o
   3  19   8     5506.98     5910.07    249.15 o
   4  19   8      402.38      360.80    126.64 o
   5  19   8     2903.98     3093.11    159.98 o
   6  19   8        4.17      209.40    127.80 o
   7  19   8     3311.14     2941.51    174.32 o
   8  19   8        0.02      223.58    146.31 o
   0  20   8    27726.71    27941.19   1016.36 o
   1  20   8       40.37      276.91    183.49 o
   2  20   8    10104.81    10535.80    445.26 o
   3  20   8        9.80       21.54    150.28 o
   4  20   8      351.88      354.80    134.92 o
   5  20   8       24.28      -28.27    125.22 o
   6  20   8     4166.59     3932.63    197.25 o
   7  20   8        0.32       43.11    124.36 o
   0  21   8      213.12      354.65    249.77 o
   1  21   8    19741.13    18980.88    877.79 o
   2  21   8        0.84       13.56    251.57 o
   3  21   8     3303.08     3664.01    287.89 o
   4  21   8        5.25      208.96    140.04 o
   5  21   8     2267.08     2367.80    148.97 o
   6  21   8       27.41      105.09    171.31 o
   7  21   8     2476.14     2651.73    195.38 o
   0  22   8    13100.69    14858.89    791.33 o
   1  22   8      194.61      630.83    166.83 o
   2  22   8     6339.99     6636.38    322.64 o
   3  22   8        0.89      217.14    131.06 o
   4  22   8       61.75      241.30    142.10 o
   5  22   8       10.74      -13.68    127.15 o
   6  22   8     2220.55     2061.06    141.64 o
   7  22   8        0.58     -144.70    144.70 o
   0  23   8       18.80     -237.31    237.31 o
   1  23   8     3323.82     3540.97    240.43 o
   2  23   8       46.92     -121.68    169.07 o
   3  23   8     1005.66     1391.89    151.78 o
   4  23   8       14.85      120.38    155.42 o
   5  23   8      486.07      512.47    130.99 o
   6  23   8       53.30       19.91    128.03 o
   7  23   8      553.57      536.76    142.82 o
   0  24   8      302.33      788.08    239.51 o
   1  24   8       83.31     -187.67    187.67 o
   2  24   8      379.48      683.24    163.53 o
   3  24   8       12.30      117.36    139.00 o
   4  24   8       13.97      430.08    163.14 o
   5  24   8        0.15     -176.40    179.77 o
   6  24   8      181.49      251.16    154.24 o
   0  25   8        6.56     -226.87    226.87 o
   1  25   8       52.61      -69.69    216.99 o
   2  25   8       33.45      197.97    163.50 o
   3  25   8      190.64      232.41    156.29 o
   4  25   8       19.57      166.86    175.48 o
   5  25   8        3.54      173.80    150.58 o
   6  25   8        1.11      149.80    145.84 o
   0  26   8     3659.85     4061.69    267.68 o
   1  26   8       85.70      189.24    187.14 o
   2  26   8      784.80     1142.46    191.08 o
   3  26   8        0.38      170.30    250.76 o
   4  26   8       61.96      226.23    160.63 o
   5  26   8        7.34      345.34    149.76 o
   6  26   8      194.29      364.63    310.85 o
   0  27   8        3.75      137.73    571.55 o
   1  27   8     4630.78     4592.15    189.71 o
   2  27   8        1.92      148.28    155.33 o
   3  27   8       30.43      289.31    180.31 o
   4  27   8        0.20       77.76    167.17 o
   5  27   8      543.07      717.18    163.81 o
   0  28   8     6584.50     5999.67    498.60 o
   1  28   8        8.85      202.48    169.31 o
   2  28   8     1415.62     1769.90    159.65 o
   3  28   8       75.75      272.43    193.19 o
   4  28   8      424.09      510.03    185.86 o
   5  28   8        9.52       93.16    303.40 o
   0  29   8        9.38      395.31    258.59 o
   1  29   8     5306.06     5121.05    315.76 o
   2  29   8        6.31      159.01    162.89 o
   3  29   8      114.41      642.49    261.22 o
   4  29   8        2.58      167.83    173.47 o
   0  30   8     8931.59     7679.41    799.63 o
   1  30   8       33.31      413.35    176.85 o
   2  30   8     2808.31     3071.99    170.85 o
   3  30   8        2.37      255.08    189.56 o
   0  31   8        3.11      318.37    368.32 o
   1  31   8     6561.44     6416.57    314.61 o
   2  31   8        1.65      365.06    172.13 o
   0  32   8     4044.53     3969.15    669.00 o
   1  32   8        9.67      708.26    205.00 o
   2   0   9    57747.51    60365.67   3789.90 o
   4   0   9    70575.89    66903.41   1578.18 o
   6   0   9     5548.35     5357.35    209.98 o
   8   0   9      266.80      713.24    182.72 o
  10   0   9      134.38      -50.56    218.57 o
   1   1   9     5983.82     7222.99    387.78 o
   2   1   9     4089.07     4596.40    235.28 o
   3   1   9    41741.55    40886.87    694.28 o
   4   1   9      540.50      647.96    177.72 o
   5   1   9    19176.37    17629.65    455.76 o
   6   1   9      244.21      238.11    137.14 o
   7   1   9       32.47      143.25    134.83 o
   8   1   9        2.34      184.20    130.64 o
   9   1   9      300.76      703.86    172.74 o
  10   1   9       19.70     -124.34    170.33 o
   1   2   9     5398.03     6621.97    391.69 o
   2   2   9     8228.50     8266.89    271.28 o
   3   2   9    17283.93    16517.99    384.81 o
   4   2   9    26066.21    24396.76    265.33 o
   5   2   9     3933.30     3715.96    150.50 o
   6   2   9     2240.23     2080.89    134.73 o
   7   2   9       18.40      290.44    157.02 o
   8   2   9      500.08      680.54    152.74 o
   9   2   9      197.41      482.07    191.37 o
  10   2   9      180.53      671.43    154.74 o
   1   3   9     1030.51      593.79    377.05 o
   2   3   9    29519.76    27514.50    821.22 o
   3   3   9    23842.29    23582.12    759.13 o
   4   3   9    21211.79    20107.74    261.85 o
   5   3   9    10225.41     9880.70    400.84 o
   6   3   9      457.49      638.24    139.73 o
   7   3   9       22.87      157.30    245.52 o
   8   3   9      716.11      699.73    137.47 o
   9   3   9      186.05      687.07    149.44 o
  10   3   9      300.43      -62.23    270.09 o
   1   4   9    23444.84    26786.58   1219.77 o
   2   4   9      433.28      275.40    203.44 o
   3   4   9    41787.73    40923.14    734.06 o
   4   4   9     4907.61     4422.05    251.03 o
   5   4   9     8621.34     8436.03    217.79 o
   6   4   9      591.14      639.43    163.36 o
   7   4   9      287.21      487.10    212.44 o
   8   4   9       25.04        1.73    195.03 o
   9   4   9      125.74      452.98    150.60 o
  10   4   9        1.44       90.46    195.94 o
   1   5   9     1337.02     1776.14    310.18 o
   2   5   9    43569.90    43928.08   1955.83 o
   3   5   9        5.00      113.82    147.49 o
   4   5   9    36255.44    34069.78    782.47 o
   5   5   9      915.90      963.39    160.79 o
   6   5   9     5711.06     5150.86    164.98 o
   7   5   9        6.17      233.23    162.15 o
   8   5   9       48.93      -67.26    139.86 o
   9   5   9       12.17      751.26    159.31 o
  10   5   9       41.55      -96.35    288.31 o
   1   6   9    23545.09    26777.97   2384.80 o
   2   6   9    15293.08    16219.62    527.81 o
   3   6   9    57165.77    54598.68   1489.69 o
   4   6   9      264.42      242.16    151.05 o
   5   6   9    10427.54    10466.15    166.14 o
   6   6   9       12.28      133.86    144.52 o
   7   6   9       16.86      -15.71    137.57 o
   8   6   9        0.58      -84.49    228.11 o
   9   6   9       95.15      218.21    164.22 o
   1   7   9    10947.65    11055.39   1013.46 o
   2   7   9    15925.22    16258.07    727.90 o
   3   7   9    20364.25    19923.17    783.82 o
   4   7   9    12408.31    11447.10    182.09 o
   5   7   9     5010.10     4836.80    174.42 o
   6   7   9      897.01      870.05    133.57 o
   7   7   9      373.90      298.67    148.94 o
   8   7   9      320.97      371.52    255.44 o
   9   7   9       25.92      300.44    146.36 o
   1   8   9     5826.24     5742.67    447.05 o
   2   8   9    38548.93    38424.15   1265.23 o
   3   8   9    10160.42     9216.33    515.60 o
   4   8   9    22273.59    21095.01    516.75 o
   5   8   9      966.49     1065.94    139.01 o
   6   8   9     2106.47     2170.41    157.28 o
   7   8   9       20.55       97.39    141.51 o
   8   8   9        8.74     -203.33    283.95 o
   9   8   9      181.08      219.60    223.47 o
   1   9   9    22077.52    23294.16   2157.13 o
   2   9   9     1464.36     1623.69    168.66 o
   3   9   9    38771.64    38483.00   1517.58 o
   4   9   9     1618.64     1610.68    144.82 o
   5   9   9     8007.25     7550.50    270.33 o
   6   9   9      215.55      297.64    185.66 o
   7   9   9      180.54      112.89    135.68 o
   8   9   9        7.45     -171.36    171.36 o
   9   9   9      274.70      624.15    171.95 o
   1  10   9      616.00      549.84    204.80 o
   2  10   9    36531.28    35794.31   1120.37 o
   3  10   9      624.81      804.60    140.70 o
   4  10   9    22848.00    22375.55    458.21 o
   5  10   9       11.90      100.53    127.00 o
   6  10   9     2733.70     2637.10    145.73 o
   7  10   9       48.81      194.20    152.52 o
   8  10   9       38.60        0.09    260.65 o
   9  10   9       52.97      239.26    185.08 o
   1  11   9     7044.05     6563.34    602.68 o
   2  11   9     6448.48     6017.82    316.69 o
   3  11   9    29636.16    29310.51   1093.60 o
   4  11   9     2229.87     2284.36    139.65 o
   5  11   9    10756.81    10251.45    447.68 o
   6  11   9       32.07      -38.66    125.53 o
   7  11   9      193.26      249.00    161.10 o
   8  11   9       27.94      440.64    353.51 o
   9  11   9      161.96     -124.02    187.84 o
   1  12   9     2404.55     2937.25    180.42 o
   2  12   9    11514.04    12034.27    648.29 o
   3  12   9    13955.12    14218.08    494.09 o
   4  12   9     8725.81     8467.66    549.87 o
   5  12   9     7581.68     6860.75    287.56 o
   6  12   9     1185.46      950.91    132.09 o
   7  12   9      143.19      433.60    138.58 o
   8  12   9       17.25      339.27    213.94 o
   9  12   9       57.75       52.34    144.78 o
   1  13   9     1602.20     1660.46    187.21 o
   2  13   9    18399.66    17502.57    562.96 o
   3  13   9     5612.87     5114.24    155.84 o
   4  13   9    11768.46    10875.32    426.44 o
   5  13   9     2770.10     2641.98    145.43 o
   6  13   9      664.60      698.71    148.58 o
   7  13   9       66.80       49.24    138.59 o
   8  13   9       18.41      520.88    178.14 o
   9  13   9       98.10      594.22    255.40 o
   1  14   9     3750.34     4329.76    346.52 o
   2  14   9     1553.86     1799.02    214.49 o
   3  14   9    15697.72    15283.24    561.53 o
   4  14   9     3388.91     3053.48    160.32 o
   5  14   9     6679.82     6353.48    239.40 o
   6  14   9      500.41      512.96    125.55 o
   7  14   9       50.87      338.38    146.77 o
   8  14   9        4.42     -120.15    152.61 o
   9  14   9      282.23      297.44    150.55 o
   1  15   9      722.63      707.48    227.37 o
   2  15   9    18970.84    17268.70    560.12 o
   3  15   9      220.31      259.92    134.86 o
   4  15   9    10867.86    10545.10    415.62 o
   5  15   9      304.39      264.16    126.70 o
   6  15   9      237.50      420.53    146.30 o
   7  15   9       96.07      125.73    137.50 o
   8  15   9      428.14      600.66    210.99 o
   1  16   9     1574.55     1239.41    178.05 o
   2  16   9     2802.54     2718.47    211.08 o
   3  16   9    10711.64    10645.62    416.81 o
   4  16   9     1434.99     1258.01    168.60 o
   5  16   9     5034.65     5063.30    202.03 o
   6  16   9       41.98      142.96    126.55 o
   7  16   9        6.74      125.13    127.12 o
   8  16   9       28.26       34.28    176.14 o
   1  17   9     4299.53     4261.77    185.40 o
   2  17   9    10375.93    10006.10    420.88 o
   3  17   9     8064.78     7516.73    433.28 o
   4  17   9     6501.23     6356.51    198.54 o
   5  17   9     1565.52     1898.94    198.30 o
   6  17   9      704.12     1087.41    149.88 o
   7  17   9      148.88      522.30    131.56 o
   8  17   9        9.31       -9.37    171.40 o
   1  18   9      271.94      515.04    188.03 o
   2  18   9    13872.88    13778.14    557.20 o
   3  18   9     2516.66     2877.96    196.09 o
   4  18   9     8253.85     8122.58    263.40 o
   5  18   9     2124.79     2044.90    141.74 o
   6  18   9     1237.41     1517.78    129.13 o
   7  18   9      104.16      314.70    135.41 o
   8  18   9       10.37      261.40    143.17 o
   1  19   9     6512.16     7059.34    468.44 o
   2  19   9     1311.92      880.03    158.42 o
   3  19   9    15356.47    16254.21    599.34 o
   4  19   9      654.14      667.56    142.48 o
   5  19   9     3385.27     3619.13    163.23 o
   6  19   9        3.44      321.96    130.90 o
   7  19   9      144.91      183.36    207.58 o
   8  19   9        6.09      -19.64    155.16 o
   1  20   9      306.86      723.42    183.90 o
   2  20   9    10067.44    10102.14    614.78 o
   3  20   9      112.04      249.80    148.47 o
   4  20   9     6215.94     6771.39    407.12 o
   5  20   9       73.88      228.59    146.39 o
   6  20   9      746.88      848.25    154.07 o
   7  20   9        1.76      231.55    157.56 o
   1  21   9     4396.74     3961.58    418.88 o
   2  21   9      524.88      772.23    166.95 o
   3  21   9     8868.27     9513.08    363.24 o
   4  21   9     1213.81     1365.48    153.64 o
   5  21   9     1838.88     1906.27    138.93 o
   6  21   9      107.67      208.17    139.07 o
   7  21   9      106.29      133.78    140.98 o
   1  22   9     1841.68     2302.55    200.15 o
   2  22   9     6144.12     6279.67    500.00 o
   3  22   9     3851.20     3877.81    217.62 o
   4  22   9     3449.58     3508.13    178.87 o
   5  22   9      601.76      529.15    135.97 o
   6  22   9      565.56      487.14    139.92 o
   7  22   9       12.86     -110.30    157.25 o
   1  23   9     1385.39     1290.35    168.05 o
   2  23   9     2427.99     3025.91    304.37 o
   3  23   9     2006.91     2134.13    156.50 o
   4  23   9     3254.93     3433.39    220.82 o
   5  23   9      262.76      216.09    179.08 o
   6  23   9      597.63      685.99    194.83 o
   7  23   9       43.69       -9.32    228.60 o
   1  24   9     2301.60     2510.66    220.86 o
   2  24   9      549.49      557.19    213.98 o
   3  24   9     6271.75     6314.79    236.13 o
   4  24   9       88.39      268.75    186.02 o
   5  24   9     1351.68     1504.94    167.47 o
   6  24   9       24.95      143.47    153.96 o
   1  25   9       73.26      456.10    166.61 o
   2  25   9     2832.98     3457.27    224.22 o
   3  25   9       49.49      119.38    156.68 o
   4  25   9     3294.48     2978.89    170.56 o
   5  25   9      207.35      160.19    167.17 o
   6  25   9      192.35      570.70    164.23 o
   1  26   9     1192.97     1217.48    218.82 o
   2  26   9      399.55      440.10    309.93 o
   3  26   9     2983.65     3309.58    200.03 o
   4  26   9      984.54     1166.34    168.71 o
   5  26   9      611.99      425.11    239.48 o
   1  27   9      104.07      664.82    211.29 o
   2  27   9      971.61      968.23    166.45 o
   3  27   9     1212.83     2001.42    297.40 o
   4  27   9     1692.51     1472.63    276.16 o
   5  27   9      682.98      835.69    172.75 o
   1  28   9      433.11      527.15    163.53 o
   2  28   9     1404.08     1726.69    158.09 o
   3  28   9     1133.17     1468.07    203.48 o
   4  28   9     1830.75     1537.01    196.76 o
   1  29   9      401.62      764.51    201.95 o
   2  29   9        8.12       80.01    170.30 o
   3  29   9     2587.08     2191.24    260.39 o
   4  29   9      112.13      279.12    190.13 o
   1  30   9        6.42      -18.67    169.59 o
   2  30   9     1434.26     1617.04    176.33 o
   3  30   9       72.85      -27.48    192.15 o
   1  31   9      279.19      442.53    256.30 o
   2  31   9      300.58      686.83    174.68 o
   0   0  10     1546.76     3065.18   1117.30 o
   2   0  10     1035.63     1142.42    374.78 o
   4   0  10      120.09      492.72    255.87 o
   6   0  10       97.33      181.13    188.70 o
   8   0  10       76.36      -10.58    185.60 o
  10   0  10        6.40     -293.63    358.83 o
   0   1  10    34832.04    52311.32   1348.29 o
   1   1  10     3782.41     3894.98    395.18 o
   2   1  10     5359.68     5566.36    268.51 o
   3   1  10      666.97      874.21    208.03 o
   4   1  10      902.17      976.77    168.99 o
   5   1  10      154.97      511.02    152.50 o
   6   1  10     2014.52     1934.53    137.83 o
   7   1  10      197.47      190.37    142.53 o
   8   1  10      264.02      395.87    139.90 o
   9   1  10       20.10      859.24    199.32 o
  10   1  10       12.41      200.55    341.56 o
   0   2  10      243.14     1416.02    756.75 o
   1   2  10    17731.53    20434.67   1093.57 o
   2   2  10       93.05      195.67    227.89 o
   3   2  10     1639.43     1841.97    198.48 o
   4   2  10       95.25       12.43    218.84 o
   5   2  10     4691.17     4317.44    290.82 o
   6   2  10      248.33      634.68    160.60 o
   7   2  10     3490.75     3305.44    160.44 o
   8   2  10       95.19      234.37    139.04 o
   9   2  10      291.78      540.00    150.30 o
  10   2  10        9.56      125.66    198.65 o
   0   3  10   116783.88   181425.45   8037.62 o
   1   3  10     4224.56     4838.13    369.04 o
   2   3  10    37126.45    37426.86    456.52 o
   3   3  10     4567.18     4704.57    221.35 o
   4   3  10     1266.60     1356.31    163.10 o
   5   3  10      139.76     -160.50    160.50 o
   6   3  10     9449.38     8942.53    534.78 o
   7   3  10        5.69      512.26    260.69 o
   8   3  10     2179.52     2448.55    309.41 o
   9   3  10       88.24      172.96    156.49 o
  10   3  10       81.39     -106.38    323.73 o
   0   4  10        1.04      -51.56    739.66 o
   1   4  10   125022.34   153153.28  10546.19 o
   2   4  10        4.06      180.53    188.56 o
   3   4  10     6098.52     6165.32    225.63 o
   4   4  10     1805.44     1779.48    155.91 o
   5   4  10    11144.74    10461.51    168.83 o
   6   4  10      999.71      989.03    140.36 o
   7   4  10     9299.70     9417.79    400.66 o
   8   4  10        1.84      -60.98    189.12 o
   9   4  10      732.30     1113.89    148.47 o
   0   5  10   156731.44   243660.75  17983.32 o
   1   5  10      951.73     1093.33    340.04 o
   2   5  10    69820.34    69697.27   2542.67 o
   3   5  10     1719.88     1567.76    156.96 o
   4   5  10      150.33      281.14    156.54 o
   5   5  10      247.60      439.78    160.53 o
   6   5  10    12971.96    12044.92    448.52 o
   7   5  10       14.86      -17.97    149.44 o
   8   5  10     2647.55     2694.90    179.81 o
   9   5  10        0.54     -176.81    177.52 o
   0   6  10       18.54     -769.76    769.76 o
   1   6  10   115080.27   144583.33   9125.95 o
   2   6  10       11.48     -191.90    191.90 o
   3   6  10    14929.11    14159.57    271.69 o
   4   6  10      150.10      154.56    156.09 o
   5   6  10     6137.26     5913.06    221.68 o
   6   6  10      214.00       14.29    144.42 o
   7   6  10     6328.52     6297.46    296.72 o
   8   6  10       64.84      204.04    195.67 o
   9   6  10      450.39      427.34    149.19 o
   0   7  10   156794.86   239096.30  27338.37 o
   1   7  10      277.79      263.59    209.10 o
   2   7  10    59665.16    60710.54   2665.96 o
   3   7  10      120.53      127.07    159.73 o
   4   7  10      100.40      184.94    186.30 o
   5   7  10     1339.60     1499.73    187.19 o
   6   7  10     6531.60     6586.76    346.88 o
   7   7  10      605.33      747.61    277.43 o
   8   7  10     1784.12     1954.18    199.00 o
   9   7  10        0.22      129.42    153.31 o
   0   8  10     1824.49     4403.74    935.55 o
   1   8  10    24666.59    28056.61   1906.73 o
   2   8  10      389.58      638.40    191.48 o
   3   8  10     7387.40     7227.06    304.37 o
   4   8  10      415.88      365.10    151.45 o
   5   8  10     3304.62     3637.95    183.30 o
   6   8  10      314.20      483.52    140.12 o
   7   8  10     3945.14     3542.68    217.64 o
   8   8  10       31.62      229.97    190.69 o
   9   8  10      282.69      317.58    164.99 o
   0   9  10      695.60     1489.40    541.12 o
   1   9  10       20.21      129.39    209.20 o
   2   9  10     2042.08     1889.73    174.17 o
   3   9  10      796.40      859.72    147.64 o
   4   9  10       81.11      447.37    155.54 o
   5   9  10      126.99      277.89    271.25 o
   6   9  10     1846.47     2253.67    178.24 o
   7   9  10        0.73      487.40    237.52 o
   8   9  10      198.83      287.04    235.86 o
   9   9  10        1.39       62.85    153.23 o
   0  10  10      612.33     1016.45    286.48 o
   1  10  10       55.93      201.78    210.75 o
   2  10  10       34.53       45.93    178.65 o
   3  10  10     1202.20     1366.24    162.27 o
   4  10  10        8.23     -153.31    153.31 o
   5  10  10      150.12      -63.65    198.64 o
   6  10  10        0.27      206.31    146.69 o
   7  10  10        9.04      294.42    179.27 o
   8  10  10        4.58      438.62    156.15 o
   9  10  10       36.89       72.59    164.25 o
   0  11  10    35841.23    38607.28   3275.87 o
   1  11  10      241.62      374.14    169.89 o
   2  11  10     6714.97     7321.28    293.16 o
   3  11  10      737.54      971.37    152.33 o
   4  11  10       62.53      618.74    155.70 o
   5  11  10      149.88      152.56    153.73 o
   6  11  10      276.28      287.02    217.47 o
   7  11  10      242.53      365.29    139.38 o
   8  11  10      288.43      200.66    264.04 o
   9  11  10       13.81      292.96    157.17 o
   0  12  10       34.60      388.15    269.98 o
   1  12  10    46161.70    47651.93   3802.56 o
   2  12  10        3.43     -178.27    178.27 o
   3  12  10       49.78      -28.28    168.12 o
   4  12  10        7.99       29.27    169.04 o
   5  12  10     2611.10     2692.89    148.12 o
   6  12  10      105.72       11.85    132.97 o
   7  12  10     1198.58     1706.85    189.17 o
   8  12  10       17.02      284.29    210.93 o
   9  12  10      185.68       93.16    217.56 o
   0  13  10    54874.27    52933.83   4470.38 o
   1  13  10       12.50        0.43    175.73 o
   2  13  10    13916.91    12969.17    857.22 o
   3  13  10      871.60      583.51    153.55 o
   4  13  10     1057.92     1071.12    146.80 o
   5  13  10      944.31      942.11    154.23 o
   6  13  10     4156.26     4025.31    290.90 o
   7  13  10      131.17      437.85    156.77 o
   8  13  10     1367.06     1292.39    141.09 o
   9  13  10        0.11      478.94    215.46 o
   0  14  10      545.76     1281.31    259.42 o
   1  14  10    71559.34    66426.91   5103.50 o
   2  14  10       37.42      349.59    211.42 o
   3  14  10      675.85      412.53    147.59 o
   4  14  10       26.38      327.76    144.36 o
   5  14  10     6582.10     6375.50    379.41 o
   6  14  10        6.38      115.54    140.06 o
   7  14  10     3969.12     3702.18    201.17 o
   8  14  10       26.72      -71.51    162.81 o
   9  14  10      610.90      271.18    197.19 o
   0  15  10    84455.56    85933.96   5355.38 o
   1  15  10        0.32      127.43    175.97 o
   2  15  10    21118.79    20212.24   1386.50 o
   3  15  10        0.01       87.55    146.45 o
   4  15  10      645.05      533.63    135.64 o
   5  15  10      100.80      352.47    122.47 o
   6  15  10     4517.89     4800.84    169.02 o
   7  15  10        2.27       62.08    180.26 o
   8  15  10     1900.04     1944.98    140.22 o
   0  16  10      205.75      429.25    246.96 o
   1  16  10    50257.81    47726.32   3530.45 o
   2  16  10        2.94      127.73    211.89 o
   3  16  10     1403.03     1975.18    159.46 o
   4  16  10       70.87      249.82    135.04 o
   5  16  10     2649.37     2785.08    158.80 o
   6  16  10      443.91      338.35    129.17 o
   7  16  10     1990.11     1910.64    144.46 o
   8  16  10       38.69      120.19    198.77 o
   0  17  10    41761.88    41620.86   3038.71 o
   1  17  10       41.12      -86.27    176.05 o
   2  17  10    14165.22    13590.45   1134.17 o
   3  17  10      313.02      263.89    160.55 o
   4  17  10       21.44      245.90    143.89 o
   5  17  10       39.08      175.19    132.81 o
   6  17  10     2046.09     2060.59    125.71 o
   7  17  10        6.92     -123.95    129.38 o
   8  17  10      814.28      862.22    156.95 o
   0  18  10       60.04     -189.68    234.09 o
   1  18  10    17296.85    17737.29    756.96 o
   2  18  10      186.24       49.78    291.58 o
   3  18  10      486.41      675.17    173.24 o
   4  18  10      391.83      618.74    145.70 o
   5  18  10      378.41      805.90    131.19 o
   6  18  10        9.96       62.12    150.01 o
   7  18  10      415.16      327.55    198.06 o
   8  18  10        0.25      204.28    151.35 o
   0  19  10     2218.98     2514.70    339.23 o
   1  19  10       42.42      236.45    193.90 o
   2  19  10      650.60     1107.11    167.19 o
   3  19  10      228.62      230.46    142.99 o
   4  19  10        2.22     -163.39    163.39 o
   5  19  10        5.79      354.39    164.21 o
   6  19  10      133.03      412.59    189.87 o
   7  19  10       29.67      219.78    140.43 o
   8  19  10      186.96     -165.31    165.31 o
   0  20  10       37.73      625.50    317.38 o
   1  20  10       13.53      312.76    176.81 o
   2  20  10      269.67      462.16    178.43 o
   3  20  10      114.98      281.88    153.05 o
   4  20  10      104.18      229.24    151.01 o
   5  20  10       21.12      323.26    149.69 o
   6  20  10       63.18      -57.39    146.45 o
   7  20  10       31.67      646.62    159.82 o
   0  21  10     7311.63     8498.12    698.58 o
   1  21  10       15.59      135.36    234.88 o
   2  21  10     2892.85     3027.05    172.21 o
   3  21  10      146.07      170.33    150.76 o
   4  21  10        8.08      329.51    154.72 o
   5  21  10        0.07       29.10    149.91 o
   6  21  10      314.61      501.14    155.94 o
   7  21  10       37.76       93.11    153.70 o
   0  22  10        5.24     -225.20    225.20 o
   1  22  10     8675.35     9034.04    262.67 o
   2  22  10      109.35       -2.98    169.78 o
   3  22  10     1254.26     1760.81    226.51 o
   4  22  10       71.95       34.82    180.17 o
   5  22  10      636.47      426.23    158.62 o
   6  22  10        2.78      -17.46    149.30 o
   7  22  10      741.19     1019.40    156.77 o
   0  23  10    20975.63    22534.79   1616.02 o
   1  23  10        0.37        5.32    183.18 o
   2  23  10     6624.74     6514.68    519.48 o
   3  23  10      320.54      758.38    158.84 o
   4  23  10      260.23      142.25    197.47 o
   5  23  10       47.50      339.48    262.52 o
   6  23  10     1533.69     1278.09    165.35 o
   0  24  10        4.34      300.04    232.10 o
   1  24  10    13095.42    13752.43    799.56 o
   2  24  10       43.74      -85.26    180.98 o
   3  24  10     1316.20     1784.38    255.62 o
   4  24  10        3.03      216.66    191.89 o
   5  24  10     1111.48     1093.64    170.36 o
   6  24  10       72.41       93.16    184.23 o
   0  25  10    18356.37    19182.24   1079.84 o
   1  25  10       65.73      222.38    225.38 o
   2  25  10     5552.20     5868.04    282.31 o
   3  25  10       28.24       32.92    162.35 o
   4  25  10      322.96      566.83    164.77 o
   5  25  10        1.33      150.46    174.33 o
   6  25  10     1662.50     1632.12    243.97 o
   0  26  10       75.90      319.44    256.73 o
   1  26  10     9307.17     8430.79    664.02 o
   2  26  10        0.62       -4.72    172.15 o
   3  26  10      654.85     1343.54    168.21 o
   4  26  10       10.31      172.05    429.62 o
   5  26  10      986.41      798.61    195.48 o
   0  27  10     5526.99     5881.45    693.88 o
   1  27  10      113.77      396.41    209.28 o
   2  27  10     1349.28     1669.72    317.23 o
   3  27  10        6.90        7.64    174.88 o
   4  27  10      257.91      270.65    186.74 o
   5  27  10       39.92      160.55    180.09 o
   0  28  10        7.04       71.62    545.68 o
   1  28  10     2101.28     1656.23    169.24 o
   2  28  10        0.74     -150.96    172.72 o
   3  28  10      244.36      298.17    198.59 o
   4  28  10       11.60      511.24    239.71 o
   0  29  10      946.98     1374.50    429.03 o
   1  29  10       42.28      144.03    185.14 o
   2  29  10      189.83      424.05    198.46 o
   3  29  10        6.12      209.10    206.09 o
   4  29  10        7.29      379.61    188.43 o
   0  30  10       14.54     -129.63    304.43 o
   1  30  10       50.57      272.71    220.68 o
   2  30  10        6.78      213.74    189.03 o
   3  30  10        0.96      400.82    210.54 o
   0  31  10      483.92      218.13    251.35 o
   1  31  10       60.73      199.70    181.52 o
   2  31  10      317.77      346.16    171.55 o
   2   0  11     9088.70    10225.14    670.26 o
   4   0  11    22998.83    20955.77    655.96 o
   6   0  11     1964.78     2683.25    462.70 o
   8   0  11      420.36      172.71    416.36 o
   1   1  11    20457.27    25118.61   1104.47 o
   2   1  11     6404.15     6296.84    369.15 o
   3   1  11    38018.55    35690.27   1079.11 o
   4   1  11     6815.64     6159.87    370.39 o
   5   1  11     5292.04     5468.41    216.18 o
   6   1  11     1014.07     1291.46    186.50 o
   7   1  11        6.73     -104.73    144.42 o
   8   1  11       23.03       27.05    197.54 o
   9   1  11      379.59      726.46    173.72 o
  10   1  11        3.41     -414.75    414.75 o
   1   2  11    12211.90    14831.11    413.50 o
   2   2  11    16694.05    16594.60    425.01 o
   3   2  11    27547.57    25026.02    621.13 o
   4   2  11    21277.88    19734.91    514.90 o
   5   2  11     6507.90     6419.67    182.32 o
   6   2  11     2872.60     2728.04    153.35 o
   7   2  11      321.00      490.03    157.26 o
   8   2  11      228.68      123.92    182.55 o
   9   2  11       32.90      231.14    244.47 o
   1   3  11     6610.28     7836.37    389.51 o
   2   3  11    29583.54    31674.62    868.31 o
   3   3  11    18284.34    16697.82    518.82 o
   4   3  11     9455.66     9642.08    186.73 o
   5   3  11     3967.84     3848.10    161.00 o
   6   3  11      550.86      588.54    187.30 o
   7   3  11      248.08      191.45    170.93 o
   8   3  11      132.33      372.13    158.59 o
   9   3  11       12.13       -5.95    231.54 o
   1   4  11    18352.16    22700.20   1100.37 o
   2   4  11      294.15      573.43    220.18 o
   3   4  11    36142.97    35405.50    752.83 o
   4   4  11     2496.28     2803.00    161.44 o
   5   4  11     7701.20     7431.02    209.65 o
   6   4  11      775.89      717.52    233.26 o
   7   4  11       33.37      430.88    198.45 o
   8   4  11        0.69      336.46    153.83 o
   9   4  11      396.16      566.30    147.60 o
   1   5  11      675.85      472.35    357.85 o
   2   5  11    58916.27    59995.46   2053.37 o
   3   5  11       18.86      153.33    162.73 o
   4   5  11    35778.86    33899.99   1201.86 o
   5   5  11      441.84      405.72    157.21 o
   6   5  11     3825.01     3768.60    159.28 o
   7   5  11        0.41      -81.16    147.03 o
   8   5  11        9.71      113.21    143.82 o
   9   5  11        1.66      502.34    192.31 o
   1   6  11    17238.19    20697.82   1726.63 o
   2   6  11     9338.33     9036.94    217.41 o
   3   6  11    34303.34    31716.64   1409.78 o
   4   6  11     2235.63     2409.48    165.23 o
   5   6  11     8743.80     8105.25    317.52 o
   6   6  11      354.52      466.22    235.73 o
   7   6  11     1161.85     1285.51    211.78 o
   8   6  11       45.39      271.62    207.21 o
   9   6  11        9.31      -59.25    209.73 o
   1   7  11      731.63     1030.65    280.17 o
   2   7  11    40856.81    42123.25   1250.90 o
   3   7  11     9280.64     9074.82    539.21 o
   4   7  11    13652.51    12908.18    604.01 o
   5   7  11     6309.29     6118.64    163.13 o
   6   7  11     2053.80     2361.63    146.85 o
   7   7  11      141.54      479.89    195.26 o
   8   7  11       40.19      297.60    220.97 o
   9   7  11       44.69      300.14    333.23 o
   1   8  11     7852.81     8773.08    499.71 o
   2   8  11    21142.54    18929.83    961.78 o
   3   8  11    14882.56    14910.41    527.99 o
   4   8  11     9746.20     8702.45    265.00 o
   5   8  11     2424.37     2670.79    166.98 o
   6   8  11      129.84      208.06    212.53 o
   7   8  11       51.36      132.96    160.14 o
   8   8  11      142.39      594.45    190.00 o
   9   8  11       97.21     1153.46    248.14 o
   1   9  11     3976.58     4018.72    327.12 o
   2   9  11     2530.13     2913.93    193.41 o
   3   9  11    16382.00    16161.29    793.60 o
   4   9  11       81.87       67.45    148.32 o
   5   9  11     6685.81     6319.94    238.06 o
   6   9  11       11.70      335.48    152.38 o
   7   9  11       27.14      540.29    147.09 o
   8   9  11        0.09      309.23    161.56 o
   9   9  11      385.35       40.55    150.62 o
   1  10  11     1507.85     1476.93    197.64 o
   2  10  11    24221.05    24787.40   1052.95 o
   3  10  11        6.10      -63.33    152.72 o
   4  10  11    14026.67    13432.29    579.39 o
   5  10  11      711.40      693.52    163.50 o
   6  10  11     1133.24     1036.28    290.01 o
   7  10  11       11.44       71.73    142.98 o
   8  10  11       51.04      216.19    162.91 o
   9  10  11        1.32     -157.14    157.14 o
   1  11  11     5283.62     5512.53    508.38 o
   2  11  11      648.21      545.41    182.08 o
   3  11  11    25302.25    25158.46    921.31 o
   4  11  11     6160.84     5989.32    256.00 o
   5  11  11     8106.33     7704.56    244.27 o
   6  11  11      697.21      884.00    197.04 o
   7  11  11        1.05      122.48    174.40 o
   8  11  11       45.61      114.65    157.48 o
   9  11  11      131.67      638.32    184.55 o
   1  12  11     2114.72     2307.09    185.61 o
   2  12  11    19711.09    20044.58   1208.94 o
   3  12  11    10890.78    10661.90    403.95 o
   4  12  11     9037.58     8596.49    212.39 o
   5  12  11     5059.27     4743.07    358.67 o
   6  12  11      797.38      814.55    155.77 o
   7  12  11       60.24      -57.64    216.34 o
   8  12  11        8.31     -104.58    302.23 o
   9  12  11       35.43      399.23    171.90 o
   1  13  11     1166.24     1208.59    189.11 o
   2  13  11     4928.98     5379.26    285.66 o
   3  13  11     5470.73     5596.17    217.07 o
   4  13  11    12983.78    12796.84    481.59 o
   5  13  11     2589.68     2558.71    226.83 o
   6  13  11     1175.71     1220.13    214.46 o
   7  13  11       14.74      202.57    153.82 o
   8  13  11      201.86      227.96    156.14 o
   9  13  11      106.31      144.67    146.16 o
   1  14  11     3136.63     2824.45    234.59 o
   2  14  11     2159.37     2121.24    259.33 o
   3  14  11    21366.75    20715.79    971.42 o
   4  14  11      561.91      989.47    148.03 o
   5  14  11     7930.15     8267.94    347.85 o
   6  14  11       25.81     -141.42    188.65 o
   7  14  11       90.40       71.51    153.34 o
   8  14  11       25.37       15.00    157.57 o
   1  15  11      144.45       37.32    217.29 o
   2  15  11     8370.67     9034.97    646.06 o
   3  15  11      131.62      276.12    140.27 o
   4  15  11    13800.59    12800.14    480.10 o
   5  15  11        2.53      141.92    134.16 o
   6  15  11     1324.44     1758.96    147.47 o
   7  15  11        8.57       -2.96    158.92 o
   8  15  11      179.92      532.13    161.68 o
   1  16  11     2325.52     2066.03    175.32 o
   2  16  11      843.54      959.04    173.01 o
   3  16  11    13745.56    13731.17    573.26 o
   4  16  11     1484.22     1506.85    137.84 o
   5  16  11     6675.42     6182.00    148.67 o
   6  16  11       26.87      253.15    181.21 o
   7  16  11      191.97      571.28    167.38 o
   8  16  11       88.36       84.31    139.73 o
   1  17  11     2716.02     3393.37    185.49 o
   2  17  11     6204.04     6693.98    431.46 o
   3  17  11     5597.62     5542.66    288.52 o
   4  17  11    12960.59    12706.90    339.86 o
   5  17  11      829.90      901.21    139.04 o
   6  17  11     1555.77     1370.75    137.49 o
   7  17  11        3.41       -8.90    138.29 o
   8  17  11       13.13      236.14    147.98 o
   1  18  11      154.40      624.93    217.81 o
   2  18  11     5605.52     6144.30    307.82 o
   3  18  11     2195.77     2551.27    172.83 o
   4  18  11     5262.09     5255.78    228.13 o
   5  18  11     1302.60     1771.82    230.36 o
   6  18  11      340.94      625.13    143.05 o
   7  18  11        1.57       -7.52    149.86 o
   8  18  11       76.67      -25.53    227.10 o
   1  19  11     3302.69     3714.28    318.37 o
   2  19  11       17.53      373.50    184.84 o
   3  19  11     9651.82    10099.62    530.59 o
   4  19  11      270.54      386.42    139.45 o
   5  19  11     2579.56     2777.91    161.64 o
   6  19  11        9.50       95.27    202.82 o
   7  19  11       56.34      182.32    145.62 o
   8  19  11       28.94      808.49    422.49 o
   1  20  11      123.86       11.04    252.59 o
   2  20  11     9027.08     8578.78    354.28 o
   3  20  11       27.06      202.00    152.50 o
   4  20  11     7785.72     7683.26    560.70 o
   5  20  11        1.32      104.99    182.18 o
   6  20  11      629.33      759.98    205.76 o
   7  20  11        2.80      657.20    156.21 o
   1  21  11     2314.93     2397.56    215.97 o
   2  21  11     1304.44     1295.78    164.46 o
   3  21  11     6272.55     7068.44    322.65 o
   4  21  11      235.77      146.28    156.70 o
   5  21  11     1716.74     1882.91    154.03 o
   6  21  11       14.26      218.75    148.89 o
   7  21  11       57.35      461.60    158.37 o
   1  22  11      800.47      710.37    187.34 o
   2  22  11     2418.46     2266.09    172.34 o
   3  22  11     2440.31     2426.25    256.98 o
   4  22  11     2443.96     2467.81    165.88 o
   5  22  11      814.62     1002.58    156.78 o
   6  22  11      182.42      190.28    153.98 o
   7  22  11       10.19       43.23    150.81 o
   1  23  11      564.83     1220.15    181.46 o
   2  23  11     4343.31     4449.13    415.45 o
   3  23  11     1271.51     1258.12    158.41 o
   4  23  11     3868.15     4012.60    283.95 o
   5  23  11      174.97      503.60    234.92 o
   6  23  11      629.39     1041.31    153.19 o
   1  24  11     1457.03     1293.80    167.00 o
   2  24  11      109.34        0.23    264.90 o
   3  24  11     5207.23     5365.15    271.38 o
   4  24  11       90.47      -73.45    179.48 o
   5  24  11     2146.57     2070.58    166.71 o
   6  24  11        2.52       22.45    160.29 o
   1  25  11       12.79      -36.78    188.40 o
   2  25  11     2925.09     2996.66    274.05 o
   3  25  11       51.48      443.58    161.66 o
   4  25  11     2794.70     3085.21    295.20 o
   5  25  11        5.51     -121.15    184.30 o
   6  25  11      398.60      387.79    188.48 o
   1  26  11      700.20      867.68    203.67 o
   2  26  11      211.83      335.27    245.30 o
   3  26  11     3005.41     3114.49    178.55 o
   4  26  11      113.74      545.85    249.92 o
   5  26  11     1167.80     1883.72    261.74 o
   1  27  11      363.22      598.31    288.27 o
   2  27  11     1150.81     1445.76    189.46 o
   3  27  11     1179.87     1404.86    172.78 o
   4  27  11     1466.75     1683.51    192.42 o
   5  27  11      236.43     -209.08    209.08 o
   1  28  11       98.04       73.99    172.92 o
   2  28  11     1504.37     1842.66    194.59 o
   3  28  11      607.65      528.40    182.88 o
   4  28  11     1233.26     1208.08    188.83 o
   1  29  11      659.78      486.24    175.41 o
   2  29  11       27.90       20.71    167.84 o
   3  29  11     2273.15     2277.09    237.69 o
   4  29  11      141.69     1800.58    809.60 o
   1  30  11       36.70      264.47    193.50 o
   2  30  11     1259.66     1254.64    169.39 o
   3  30  11       18.07      337.44    197.33 o
   1  31  11      332.74      100.04    178.38 o
   0   0  12    93549.80   138190.58  12169.38 o
   2   0  12    11257.47     8832.10   2150.63 o
   4   0  12     8722.06     8750.08    461.27 o
   6   0  12     8393.65     7841.38    291.23 o
   8   0  12     2512.98     2849.17    594.61 o
   0   1  12     2669.20     3183.74    714.89 o
   1   1  12    95206.05   127307.17   3968.67 o
   2   1  12       68.20      240.55    248.13 o
   3   1  12     2664.77     2386.78    183.48 o
   4   1  12       60.93      179.59    247.31 o
   5   1  12     7380.70     7231.93    501.92 o
   6   1  12      229.98      338.15    210.01 o
   7   1  12     6226.39     5947.21    218.05 o
   8   1  12        1.24      422.41    223.32 o
   9   1  12      740.14      923.47    232.39 o
   0   2  12   232322.83   350542.59  13734.46 o
   1   2  12        3.45       77.23    375.25 o
   2   2  12    64224.87    71694.29   1831.17 o
   3   2  12      907.61      626.48    187.55 o
   4   2  12      250.70      221.64    171.38 o
   5   2  12      297.24      660.04    239.73 o
   6   2  12     4652.06     4674.67    233.13 o
   7   2  12       47.03      164.72    205.02 o
   8   2  12     1677.07     1845.87    164.03 o
   9   2  12        0.23      -58.45    170.92 o
   0   3  12       25.64     -197.33    676.12 o
   1   3  12    42126.76    55568.89   1795.97 o
   2   3  12      307.12      334.18    225.80 o
   3   3  12     3050.50     3077.83    189.10 o
   4   3  12      456.00      480.86    190.51 o
   5   3  12     1079.11      733.58    172.65 o
   6   3  12        3.92       85.64    151.75 o
   7   3  12     1656.13     2169.93    184.67 o
   8   3  12       36.03      420.04    239.65 o
   9   3  12      411.45      453.83    207.47 o
   0   4  12    30908.00    42892.92   3185.69 o
   1   4  12       50.36      118.83    371.57 o
   2   4  12     1622.44     1614.41    233.92 o
   3   4  12      493.25      417.87    164.75 o
   4   4  12      803.52      766.47    227.53 o
   5   4  12      276.93      279.00    165.54 o
   6   4  12       49.55      -82.06    241.77 o
   7   4  12      221.25      566.76    148.78 o
   8   4  12      141.04      305.16    187.14 o
   9   4  12       52.35      367.93    281.52 o
   0   5  12       29.69      314.08    717.66 o
   1   5  12      232.33      233.05    367.14 o
   2   5  12      223.26      382.23    206.32 o
   3   5  12      197.67      334.39    162.22 o
   4   5  12      163.37      104.59    216.56 o
   5   5  12        3.07      211.61    150.15 o
   6   5  12       17.34      -72.30    147.12 o
   7   5  12        0.11      -55.63    141.22 o
   8   5  12        0.83      282.52    258.43 o
   9   5  12        0.23      173.31    242.26 o
   0   6  12    24398.60    37740.32   2588.14 o
   1   6  12      392.85      914.55    291.38 o
   2   6  12    13398.48    13158.05    717.97 o
   3   6  12     2175.36     1674.77    181.51 o
   4   6  12      606.18      695.40    187.56 o
   5   6  12     1141.39      775.48    209.13 o
   6   6  12     1218.18     1385.09    148.57 o
   7   6  12      346.03      466.89    145.95 o
   8   6  12      373.93      315.61    148.00 o
   9   6  12      105.03      247.88    215.58 o
   0   7  12     2800.75     2635.11    699.36 o
   1   7  12    36262.10    43782.99   2006.47 o
   2   7  12       88.37       99.71    192.84 o
   3   7  12     4410.54     4504.76    202.12 o
   4   7  12      146.10      271.11    202.66 o
   5   7  12     2660.63     2608.71    263.20 o
   6   7  12      513.19      612.47    252.84 o
   7   7  12     2219.69     1940.84    174.90 o
   8   7  12       49.77     -159.16    167.43 o
   9   7  12      147.70      266.19    154.48 o
   0   8  12    34207.98    43515.73   3601.66 o
   1   8  12       46.12      -60.02    242.11 o
   2   8  12    26085.42    24719.14   1015.14 o
   3   8  12      150.70      244.17    175.00 o
   4   8  12       91.60      125.85    166.00 o
   5   8  12      182.83       78.33    261.29 o
   6   8  12     5572.64     5881.04    291.58 o
   7   8  12      195.91      411.49    166.47 o
   8   8  12     1271.66     1703.84    257.14 o
   9   8  12       46.41      538.10    151.13 o
   0   9  12      894.79      786.39    697.91 o
   1   9  12    66071.21    69396.59   3958.48 o
   2   9  12      793.82      679.66    197.73 o
   3   9  12     1319.17     1255.50    167.12 o
   4   9  12     1240.82     1333.99    145.41 o
   5   9  12     7254.07     6443.92    384.23 o
   6   9  12       20.65      132.39    186.95 o
   7   9  12     4841.34     4625.22    289.64 o
   8   9  12       10.01     -153.13    153.13 o
   9   9  12      584.95       78.65    152.73 o
   0  10  12    87840.97   102558.05   8283.97 o
   1  10  12       19.57      226.57    188.45 o
   2  10  12    33071.73    30984.82   2181.43 o
   3  10  12       44.04      457.29    166.38 o
   4  10  12      245.16      364.03    146.65 o
   5  10  12      515.02      874.67    272.00 o
   6  10  12     7732.83     7560.64    409.47 o
   7  10  12       35.44      346.52    198.17 o
   8  10  12     2016.88     2442.63    255.73 o
   9  10  12       40.56      352.51    327.69 o
   0  11  12     1656.10     1544.38    230.58 o
   1  11  12    60590.46    62472.57   5903.98 o
   2  11  12      343.33      326.09    173.52 o
   3  11  12     4385.52     4103.24    183.61 o
   4  11  12     1002.95     1025.55    144.69 o
   5  11  12     5443.93     5145.42    204.98 o
   6  11  12        5.42       69.67    199.83 o
   7  11  12     3723.91     3179.74    214.15 o
   8  11  12        0.27      191.83    161.81 o
   9  11  12      297.34      806.62    165.06 o
   0  12  12    54929.11    55532.35   3670.47 o
   1  12  12       30.13      325.40    186.34 o
   2  12  12    19999.71    20099.25   1777.53 o
   3  12  12       90.21      -79.48    169.76 o
   4  12  12      292.92      182.04    145.46 o
   5  12  12       54.47      141.73    162.38 o
   6  12  12     4901.08     4267.87    287.72 o
   7  12  12       54.64      -77.34    260.34 o
   8  12  12     1267.00     1282.48    157.12 o
   9  12  12        7.85      210.73    156.68 o
   0  13  12     2795.24     2374.12    426.37 o
   1  13  12    24083.40    24434.98   1757.33 o
   2  13  12        3.21       94.07    180.98 o
   3  13  12      139.79      338.63    165.74 o
   4  13  12        1.08      326.78    149.41 o
   5  13  12     1623.04     1470.52    152.55 o
   6  13  12      513.96      465.39    152.13 o
   7  13  12      924.21      950.01    148.08 o
   8  13  12        1.43      -25.95    190.19 o
   9  13  12      174.84      547.59    299.50 o
   0  14  12     2072.56     1979.59    261.36 o
   1  14  12      249.37      325.40    247.39 o
   2  14  12      971.83     1145.05    189.66 o
   3  14  12      190.72       83.71    183.39 o
   4  14  12      123.04      343.07    183.34 o
   5  14  12      256.78      307.14    196.94 o
   6  14  12      648.72     1122.13    153.90 o
   7  14  12      373.91      506.18    152.79 o
   8  14  12      118.96      230.37    149.95 o
   0  15  12     1656.43     1848.92    252.53 o
   1  15  12      151.38      603.64    219.95 o
   2  15  12       10.66      495.17    163.61 o
   3  15  12        1.42      110.04    147.83 o
   4  15  12      426.80      477.43    135.78 o
   5  15  12       29.78       56.11    167.77 o
   6  15  12        5.80      145.08    188.11 o
   7  15  12       82.12      182.07    236.32 o
   8  15  12       32.06      339.07    142.61 o
   0  16  12     4796.01     4937.82    521.70 o
   1  16  12      368.14      577.65    199.16 o
   2  16  12     2383.36     2417.43    171.19 o
   3  16  12      217.99      645.73    291.17 o
   4  16  12       46.19      -30.18    158.96 o
   5  16  12      458.95      221.42    140.22 o
   6  16  12      937.01     1103.77    154.32 o
   7  16  12       21.58      352.04    144.24 o
   8  16  12      201.67      301.65    163.30 o
   0  17  12     1399.64     1878.13    363.53 o
   1  17  12     9362.53     8998.12    708.78 o
   2  17  12        1.94      159.07    181.90 o
   3  17  12     1033.92     1166.20    168.22 o
   4  17  12      140.89      320.38    141.26 o
   5  17  12     1885.76     2025.54    187.35 o
   6  17  12       13.93        5.71    153.99 o
   7  17  12     1603.68     1482.52    137.58 o
   8  17  12        0.94      484.35    175.71 o
   0  18  12    22492.34    23364.92   2404.31 o
   1  18  12      100.17      -95.78    235.83 o
   2  18  12     6420.96     6580.23    358.51 o
   3  18  12      317.39      337.65    158.29 o
   4  18  12      527.77      647.73    146.86 o
   5  18  12      174.01      347.77    169.30 o
   6  18  12     2389.29     2923.79    151.23 o
   7  18  12        0.08      -64.69    176.85 o
   8  18  12      555.94      513.83    148.70 o
   0  19  12     1046.69     1901.58    405.48 o
   1  19  12    25170.93    22746.94   1467.86 o
   2  19  12       66.45      427.04    159.73 o
   3  19  12     3706.13     4020.90    224.17 o
   4  19  12       11.58      261.08    151.62 o
   5  19  12     1747.00     1811.41    178.08 o
   6  19  12      119.33      560.31    159.48 o
   7  19  12     2182.99     1853.67    160.52 o
   0  20  12    43322.41    44071.01   3011.09 o
   1  20  12       68.44     -114.28    193.09 o
   2  20  12    18978.34    19229.88    537.25 o
   3  20  12        5.29       58.80    237.41 o
   4  20  12       25.28      197.16    154.75 o
   5  20  12        4.21       81.41    149.83 o
   6  20  12     2768.27     2993.02    170.22 o
   7  20  12        9.61      -93.42    188.68 o
   0  21  12       13.17      -17.73    240.57 o
   1  21  12    17609.37    17286.02    725.07 o
   2  21  12       56.81      495.63    222.50 o
   3  21  12     2222.69     3027.36    313.70 o
   4  21  12       28.20      -46.65    170.77 o
   5  21  12     1451.73     1437.13    175.22 o
   6  21  12       20.18      -69.37    149.82 o
   7  21  12     1537.40     1542.03    164.37 o
   0  22  12     6783.16     7015.30    468.38 o
   1  22  12      147.21      512.64    174.58 o
   2  22  12     2201.28     2649.34    194.79 o
   3  22  12        8.03      380.10    219.47 o
   4  22  12      299.05      789.25    207.42 o
   5  22  12        0.34     -157.53    157.53 o
   6  22  12     1384.60     1636.21    210.27 o
   7  22  12        2.79      122.69    170.15 o
   0  23  12       42.42       82.96    354.56 o
   1  23  12     2747.35     2999.04    172.64 o
   2  23  12       53.21      234.30    168.15 o
   3  23  12      575.75      651.69    235.19 o
   4  23  12       56.53       87.34    185.61 o
   5  23  12      482.86      799.53    168.85 o
   6  23  12        8.16      110.96    166.15 o
   0  24  12      629.30     1012.08    297.38 o
   1  24  12      210.40      186.57    168.92 o
   2  24  12      412.09      703.95    185.21 o
   3  24  12        8.46      -12.36    155.61 o
   4  24  12        2.45     -111.84    177.27 o
   5  24  12        4.08     -191.66    191.66 o
   6  24  12      205.60      453.58    163.63 o
   0  25  12       28.06      486.07    293.14 o
   1  25  12       68.66      366.12    206.28 o
   2  25  12      100.90      389.15    249.32 o
   3  25  12      130.67      120.57    255.95 o
   4  25  12       43.03      245.33    190.94 o
   5  25  12       34.26       19.84    263.74 o
   0  26  12     1709.04     1538.25    273.86 o
   1  26  12       93.70      502.25    180.85 o
   2  26  12      268.20      682.62    190.34 o
   3  26  12        3.28     -142.49    169.50 o
   4  26  12      189.28      238.64    208.53 o
   5  26  12        9.84      239.37    180.49 o
   0  27  12       12.60        0.29    246.10 o
   1  27  12     2905.62     2905.95    172.99 o
   2  27  12       34.57       80.92    171.70 o
   3  27  12       10.14      306.09    169.54 o
   4  27  12       17.15      -34.28    193.88 o
   5  27  12      369.00      614.46    287.91 o
   0  28  12     7287.46     6276.52    967.92 o
   1  28  12       53.19      220.45    214.09 o
   2  28  12     2114.46     2818.77    242.42 o
   3  28  12        2.79     -154.33    270.41 o
   4  28  12       87.96      196.70    191.28 o
   0  29  12        7.26      -33.95    268.88 o
   1  29  12     6556.58     6485.92    318.15 o
   2  29  12        3.64     -108.88    180.37 o
   3  29  12      334.40      489.33    205.15 o
   0  30  12     6234.35     5044.80    273.67 o
   1  30  12        3.06      229.19    242.07 o
   2  30  12     2040.38     2284.97    177.68 o
   0  31  12        2.43      672.61    340.24 o
   1  31  12     3828.70     3319.51    258.66 o
   2   0  13    36253.90    40945.60   2051.66 o
   4   0  13    36559.93    34647.98   1040.89 o
   6   0  13     3843.60     3106.38    493.91 o
   8   0  13       74.35      258.00    225.58 o
   1   1  13      728.83     1140.66    395.55 o
   2   1  13     3934.71     4441.03    274.03 o
   3   1  13    21312.37    20396.99    354.57 o
   4   1  13     3171.95     3818.57    307.91 o
   5   1  13    15088.12    14490.38    278.31 o
   6   1  13      126.81      520.75    163.08 o
   7   1  13       68.76       82.21    205.65 o
   8   1  13      243.82      377.37    267.18 o
   9   1  13      215.77      551.27    245.00 o
   1   2  13      880.06     1414.35    384.26 o
   2   2  13     4273.52     4744.89    260.58 o
   3   2  13     5654.88     4969.51    356.14 o
   4   2  13    17206.69    15992.73    284.31 o
   5   2  13     1501.94     1488.13    213.35 o
   6   2  13     1180.69     1307.74    164.08 o
   7   2  13        5.04      -24.50    184.66 o
   8   2  13      430.56      796.03    237.95 o
   9   2  13       58.14      -10.23    190.14 o
   1   3  13     1566.26     2286.08    409.94 o
   2   3  13     9423.00     9126.00    420.43 o
   3   3  13    12444.97    11530.22    254.35 o
   4   3  13     7276.37     6161.34    218.00 o
   5   3  13     4909.18     4373.18    316.40 o
   6   3  13      772.04      787.05    260.93 o
   7   3  13       40.30      -64.55    223.13 o
   8   3  13        4.63      108.40    158.48 o
   9   3  13      218.02      197.54    176.64 o
   1   4  13     8367.34    10433.23    483.24 o
   2   4  13      698.92     1112.36    294.34 o
   3   4  13    26620.76    26104.12    785.79 o
   4   4  13     4880.01     4750.34    196.92 o
   5   4  13     7784.95     6819.26    250.55 o
   6   4  13     1025.21      822.73    199.00 o
   7   4  13       60.26      518.69    204.60 o
   8   4  13        7.55       61.01    339.89 o
   9   4  13      168.22     -105.44    166.70 o
   1   5  13      775.45      727.92    371.74 o
   2   5  13    21210.31    22438.54   1506.54 o
   3   5  13      430.76      544.60    188.18 o
   4   5  13    25060.71    23659.63    839.21 o
   5   5  13     2003.81     2197.89    168.71 o
   6   5  13     1484.80     1535.27    156.19 o
   7   5  13       74.87      176.33    203.35 o
   8   5  13      512.54      178.44    232.17 o
   9   5  13       41.88      -19.15    166.26 o
   1   6  13     9940.81    12105.07    517.81 o
   2   6  13     4421.88     4029.05    214.74 o
   3   6  13    27951.42    26827.07    962.58 o
   4   6  13     1947.84     1922.19    164.24 o
   5   6  13     5672.08     5681.41    171.33 o
   6   6  13      476.34      628.37    164.15 o
   7   6  13        7.72      -14.97    184.12 o
   8   6  13        4.17      -67.78    156.34 o
   9   6  13      158.45      724.10    194.47 o
   1   7  13     6878.70     8082.35    383.96 o
   2   7  13    10200.46    11291.51    546.29 o
   3   7  13    13906.90    14511.40    489.34 o
   4   7  13     8523.45     7571.67    357.26 o
   5   7  13     3685.96     3561.17    179.78 o
   6   7  13     1574.70     1430.61    285.52 o
   7   7  13      440.24      747.11    173.48 o
   8   7  13        4.17      191.04    186.33 o
   9   7  13        9.70      187.72    313.38 o
   1   8  13     3023.12     2801.55    266.65 o
   2   8  13    13077.72    12288.88    590.15 o
   3   8  13    12806.54    12098.95    262.68 o
   4   8  13     7443.06     7277.13    197.99 o
   5   8  13     3449.94     2817.64    160.06 o
   6   8  13      991.11     1596.82    179.08 o
   7   8  13        0.37      136.89    153.37 o
   8   8  13        1.77       37.47    249.49 o
   9   8  13       68.80      527.89    208.33 o
   1   9  13     8425.84     7859.23    621.24 o
   2   9  13     1028.57     1310.40    189.74 o
   3   9  13    21279.35    20334.79   1186.06 o
   4   9  13     1754.72     1875.69    163.13 o
   5   9  13     5536.93     5298.99    214.04 o
   6   9  13       20.75      515.24    157.22 o
   7   9  13      133.50      278.98    143.52 o
   8   9  13       94.52      284.43    184.17 o
   9   9  13      115.80      181.53    165.12 o
   1  10  13        0.16      -74.82    196.92 o
   2  10  13    21481.83    20130.08   1422.87 o
   3  10  13     1388.33     1545.10    171.19 o
   4  10  13    15807.92    15771.50    587.51 o
   5  10  13     1364.26     1320.29    163.82 o
   6  10  13     2029.12     1989.65    252.21 o
   7  10  13       16.25      -61.52    144.07 o
   8  10  13       24.35       85.09    151.04 o
   9  10  13       14.00       39.42    169.81 o
   1  11  13     7484.88     7302.42    363.07 o
   2  11  13     3300.28     3671.91    341.43 o
   3  11  13    21277.80    19931.59    637.84 o
   4  11  13     1359.63     1603.43    150.81 o
   5  11  13     6635.43     6529.17    262.28 o
   6  11  13       54.48      259.75    218.42 o
   7  11  13      213.56      738.36    147.18 o
   8  11  13        3.89      669.15    250.99 o
   9  11  13      124.89     -194.86    194.86 o
   1  12  13     1177.56     1496.15    202.14 o
   2  12  13    14196.95    13262.20   1231.98 o
   3  12  13     2620.40     2956.40    217.69 o
   4  12  13    13270.34    12576.77    606.43 o
   5  12  13     1019.75     1198.03    149.76 o
   6  12  13     1472.66     1228.96    205.15 o
   7  12  13       43.13      341.59    194.79 o
   8  12  13       45.84      598.54    215.45 o
   9  12  13       61.51      636.77    173.60 o
   1  13  13     1678.47     1665.00    189.10 o
   2  13  13    10671.41    10335.92    572.05 o
   3  13  13     5102.21     4981.85    255.05 o
   4  13  13     7626.95     7038.95    402.92 o
   5  13  13     1635.91     1421.21    168.15 o
   6  13  13      295.16      811.70    172.94 o
   7  13  13        7.42      436.23    153.58 o
   8  13  13      170.12       79.24    335.87 o
   1  14  13     2476.08     2847.21    269.39 o
   2  14  13      611.91      478.11    177.39 o
   3  14  13    11112.76    11409.45    708.94 o
   4  14  13      649.29      773.69    165.69 o
   5  14  13     4045.94     3884.61    233.73 o
   6  14  13       98.56        5.63    156.66 o
   7  14  13        2.62      -15.79    201.23 o
   8  14  13        0.39      197.80    180.75 o
   1  15  13       38.10       89.22    203.84 o
   2  15  13    11397.25    10997.46    765.98 o
   3  15  13       70.01      272.73    169.88 o
   4  15  13     5215.23     5486.60    366.15 o
   5  15  13      423.13      412.36    169.25 o
   6  15  13      388.59      905.06    157.67 o
   7  15  13      109.54       80.02    166.38 o
   8  15  13        8.30        2.46    141.56 o
   1  16  13     2344.80     2405.07    184.55 o
   2  16  13     1645.73     1857.70    195.48 o
   3  16  13     8303.63     7935.88    398.95 o
   4  16  13      422.30      441.62    222.51 o
   5  16  13     3019.27     3185.02    186.20 o
   6  16  13        5.81      142.25    181.78 o
   7  16  13       33.82      291.16    150.62 o
   8  16  13       24.93       53.63    151.89 o
   1  17  13     2605.01     2694.81    202.80 o
   2  17  13     7390.68     6938.97    657.47 o
   3  17  13     6649.63     6136.65    487.84 o
   4  17  13     4793.66     5055.30    369.91 o
   5  17  13     1648.55     1475.57    149.41 o
   6  17  13      200.33      259.90    162.95 o
   7  17  13      100.74      312.94    156.54 o
   8  17  13      102.67      580.73    184.52 o
   1  18  13      739.69     1172.10    206.30 o
   2  18  13     8714.37     8841.14    322.25 o
   3  18  13     2729.91     2767.61    194.38 o
   4  18  13     5277.15     5669.03    326.43 o
   5  18  13     1161.39     1635.86    224.37 o
   6  18  13      887.53     1102.65    145.58 o
   7  18  13        6.02      130.67    141.55 o
   8  18  13       13.93      319.84    963.88 o
   1  19  13     5172.11     5368.54    371.48 o
   2  19  13     1274.74     1604.05    244.72 o
   3  19  13    11445.35    10918.46    611.53 o
   4  19  13      269.24      278.63    241.09 o
   5  19  13     2282.90     2470.31    160.77 o
   6  19  13       21.66      -28.84    247.66 o
   7  19  13       82.86      242.77    184.76 o
   1  20  13       94.08      -13.22    290.46 o
   2  20  13     8255.69     7955.17    622.82 o
   3  20  13       72.80     -125.29    162.59 o
   4  20  13     5113.61     5268.19    322.02 o
   5  20  13       19.26       31.59    171.74 o
   6  20  13      599.45      719.48    148.06 o
   7  20  13       22.79        6.66    158.00 o
   1  21  13     3011.37     3117.75    310.91 o
   2  21  13      162.82      446.71    183.78 o
   3  21  13     6540.32     6982.03    480.01 o
   4  21  13      328.96      137.53    175.70 o
   5  21  13     1443.52     1786.43    186.47 o
   6  21  13       50.09      161.90    158.23 o
   7  21  13       81.32      222.64    229.54 o
   1  22  13     1027.11      757.01    353.97 o
   2  22  13     5550.55     5707.01    397.25 o
   3  22  13     2927.35     3001.12    247.80 o
   4  22  13     2953.97     2623.34    215.29 o
   5  22  13      709.86      857.26    248.55 o
   6  22  13      489.57      855.88    165.57 o
   1  23  13     1069.86     1486.04    179.43 o
   2  23  13     2842.70     3237.66    176.34 o
   3  23  13     1789.46     2176.11    273.97 o
   4  23  13     3195.02     3648.02    293.24 o
   5  23  13      280.98      305.35    176.19 o
   6  23  13      298.10      359.75    270.57 o
   1  24  13     1450.54     1658.49    178.51 o
   2  24  13      172.35      565.92    170.53 o
   3  24  13     3699.06     3935.18    318.43 o
   4  24  13       10.24       -6.79    191.19 o
   5  24  13      640.88     1001.57    179.35 o
   6  24  13        1.96       -5.54    202.86 o
   1  25  13       42.66      180.76    218.57 o
   2  25  13     1915.93     2267.36    331.87 o
   3  25  13       35.51      241.25    171.99 o
   4  25  13     1860.58     1920.69    252.96 o
   5  25  13      176.91      161.47    194.77 o
   1  26  13      916.37      988.76    171.01 o
   2  26  13      216.42       37.48    172.52 o
   3  26  13     2426.79     2544.11    173.54 o
   4  26  13      430.72      327.91    193.24 o
   5  26  13      513.59      403.05    185.64 o
   1  27  13      132.10      312.02    171.91 o
   2  27  13      833.53      933.56    175.28 o
   3  27  13     1026.18     1492.08    190.22 o
   4  27  13      988.39     1139.27    190.40 o
   1  28  13      263.41      124.72    194.65 o
   2  28  13     1504.43     1330.39    194.88 o
   3  28  13      556.36      690.81    193.68 o
   4  28  13     1681.48     1663.00    212.00 o
   1  29  13      347.90      343.04    230.07 o
   2  29  13       23.83      565.19    186.48 o
   3  29  13     1957.88     2133.32    188.21 o
   1  30  13        0.61      188.12    176.95 o
   2  30  13     1160.97     1291.14    181.50 o
   0   0  14       78.10      270.51   1834.86 o
   2   0  14      560.30      895.29    349.49 o
   4   0  14       19.48      478.68    454.17 o
   6   0  14       15.35      368.11    247.13 o
   8   0  14      230.71      235.54    222.17 o
   0   1  14     4281.06     9959.58   1085.06 o
   1   1  14     2659.45     3209.17    416.21 o
   2   1  14      935.46     1109.98    251.90 o
   3   1  14      424.53      367.59    209.26 o
   4   1  14      974.62      970.42    176.35 o
   5   1  14       10.72      339.13    175.86 o
   6   1  14     1109.40     1125.44    164.93 o
   7   1  14       23.31      -73.14    296.03 o
   8   1  14      138.61      678.22    251.10 o
   9   1  14       44.40     -159.43    192.05 o
   0   2  14     4942.43     6864.23    566.99 o
   1   2  14     3943.34     5195.39    618.35 o
   2   2  14     1074.17     1136.79    232.32 o
   3   2  14      431.05      923.16    202.36 o
   4   2  14      311.74      538.16    243.26 o
   5   2  14     5372.84     4919.45    247.90 o
   6   2  14      270.57      484.33    164.69 o
   7   2  14     2748.26     2970.81    167.50 o
   8   2  14        1.50      136.26    156.50 o
   9   2  14      208.74      181.72    213.92 o
   0   3  14    83425.58   117696.40   7026.63 o
   1   3  14     3388.21     3662.69    445.59 o
   2   3  14    26302.82    28017.31    626.35 o
   3   3  14      526.83      835.32    180.43 o
   4   3  14      811.67      840.18    177.33 o
   5   3  14      312.04      347.06    232.67 o
   6   3  14     7291.60     6760.39    180.42 o
   7   3  14       99.27      350.17    163.03 o
   8   3  14     1876.98     2161.96    215.41 o
   9   3  14       53.22      308.16    172.47 o
   0   4  14       15.25      179.54    521.51 o
   1   4  14    64066.83    85738.00   2504.83 o
   2   4  14        2.67      113.61    236.13 o
   3   4  14     8741.68     8999.34    285.78 o
   4   4  14       10.41      105.45    178.94 o
   5   4  14     4197.69     4039.36    245.86 o
   6   4  14       34.40     -197.85    197.85 o
   7   4  14     4579.13     4248.91    337.33 o
   8   4  14      100.82      505.26    226.81 o
   9   4  14      365.20      534.77    182.27 o
   0   5  14    90550.36   112245.45   2225.57 o
   1   5  14      823.95     1285.05    370.17 o
   2   5  14    45526.16    44282.44   4692.60 o
   3   5  14     1862.18     2009.99    191.29 o
   4   5  14       82.75      451.36    169.26 o
   5   5  14       57.52      326.21    192.17 o
   6   5  14     5753.11     6006.48    264.57 o
   7   5  14      159.28       57.13    213.92 o
   8   5  14     1422.51     1664.60    159.87 o
   9   5  14        4.01      671.92    171.97 o
   0   6  14       20.78     -609.33    609.33 o
   1   6  14    66494.02    85960.11   2055.60 o
   2   6  14     1161.48     1167.20    212.43 o
   3   6  14     5468.70     5428.21    207.11 o
   4   6  14       11.05      160.14    171.30 o
   5   6  14     6232.96     5406.03    186.64 o
   6   6  14      474.73      716.50    166.03 o
   7   6  14     6126.89     6082.04    243.44 o
   8   6  14       53.01      207.63    229.59 o
   9   6  14      621.45      925.61    176.24 o
   0   7  14    54080.91    71318.28   5501.24 o
   1   7  14       19.04      365.81    286.48 o
   2   7  14    19196.35    19014.36   1054.27 o
   3   7  14      935.81      619.07    188.15 o
   4   7  14      698.86      957.78    178.69 o
   5   7  14       75.25      662.09    175.72 o
   6   7  14     7423.79     6548.14    604.10 o
   7   7  14        1.04      386.35    186.55 o
   8   7  14     1876.79     2218.48    197.16 o
   9   7  14       15.23      462.06    292.45 o
   0   8  14      627.45      502.30    550.91 o
   1   8  14    25170.13    28095.89   1478.26 o
   2   8  14      305.77      397.36    193.47 o
   3   8  14     5298.96     5134.39    329.62 o
   4   8  14      411.40      353.00    173.26 o
   5   8  14      765.07      959.29    167.10 o
   6   8  14      252.40      437.46    248.72 o
   7   8  14     1285.83     1406.84    169.90 o
   8   8  14       11.82      559.39    207.49 o
   9   8  14       84.85      312.89    198.16 o
   0   9  14     2433.45     3105.86    577.54 o
   1   9  14      386.46      604.78    237.69 o
   2   9  14     3339.04     3750.44    212.41 o
   3   9  14     2750.47     2509.45    178.92 o
   4   9  14      246.53      787.04    172.78 o
   5   9  14       29.81      282.03    168.65 o
   6   9  14      340.36      401.13    161.82 o
   7   9  14      330.93      642.53    276.33 o
   8   9  14       58.67      674.79    160.58 o
   9   9  14       61.43      244.32    183.50 o
   0  10  14      342.53     1544.17    525.17 o
   1  10  14      880.44      930.28    205.86 o
   2  10  14      100.71     -146.35    237.00 o
   3  10  14       86.95      210.87    178.24 o
   4  10  14       34.62       19.52    210.75 o
   5  10  14       78.05      -35.65    181.65 o
   6  10  14       12.95      202.01    167.82 o
   7  10  14       10.20     -189.79    268.30 o
   8  10  14        1.75      276.52    167.88 o
   9  10  14        8.64      140.13    186.62 o
   0  11  14     7959.12     8691.85    710.94 o
   1  11  14      109.28       90.31    190.91 o
   2  11  14     2036.28     2074.70    215.37 o
   3  11  14      157.18      234.04    166.03 o
   4  11  14      148.24      139.87    150.46 o
   5  11  14      217.66      368.86    160.30 o
   6  11  14      529.23      358.35    148.95 o
   7  11  14       47.43      106.94    155.67 o
   8  11  14      277.52      483.56    192.36 o
   9  11  14       19.84      339.06    222.58 o
   0  12  14      515.20      795.10    234.05 o
   1  12  14    17165.23    17696.16    975.36 o
   2  12  14       90.14       58.48    177.02 o
   3  12  14       93.20      270.45    179.18 o
   4  12  14      135.53      212.65    171.76 o
   5  12  14     3086.46     2769.07    176.96 o
   6  12  14      152.20      543.09    148.41 o
   7  12  14     1467.49     1540.60    214.73 o
   8  12  14       51.81      221.41    194.27 o
   0  13  14    41994.03    41160.08   2423.41 o
   1  13  14        7.97     -127.59    181.59 o
   2  13  14    12257.82    12647.54    669.40 o
   3  13  14       24.82      389.46    177.63 o
   4  13  14      146.54      328.00    172.12 o
   5  13  14      177.37      329.32    187.56 o
   6  13  14     1767.96     1471.57    162.72 o
   7  13  14       97.71      373.87    158.06 o
   8  13  14      610.93     1111.71    157.89 o
   0  14  14      183.47       26.80    252.05 o
   1  14  14    32995.20    30914.04   2465.54 o
   2  14  14       91.78      400.14    199.78 o
   3  14  14     1228.51     1197.13    175.52 o
   4  14  14        0.52      -81.54    157.85 o
   5  14  14     2630.95     3106.78    236.34 o
   6  14  14      333.92      279.11    162.11 o
   7  14  14     1962.66     2206.72    185.29 o
   8  14  14       51.79       82.17    225.36 o
   0  15  14    48178.00    48614.38   3764.58 o
   1  15  14       39.93      215.51    206.63 o
   2  15  14    12520.26    11847.69    696.28 o
   3  15  14      135.86      501.75    177.64 o
   4  15  14      910.88     1101.05    166.58 o
   5  15  14       22.52      119.37    173.49 o
   6  15  14     4050.78     4413.55    231.43 o
   7  15  14        5.72       -5.08    174.84 o
   8  15  14     1428.83     1533.67    227.80 o
   0  16  14       10.16       -8.90    820.38 o
   1  16  14    31443.51    28848.58   2113.41 o
   2  16  14       84.88       -4.40    162.26 o
   3  16  14      529.50      738.33    169.25 o
   4  16  14      189.66      151.74    164.85 o
   5  16  14     2833.77     2957.86    238.58 o
   6  16  14        5.07       76.17    154.05 o
   7  16  14     1974.61     1501.50    167.72 o
   8  16  14        2.83       -4.18    140.43 o
   0  17  14    22157.23    21046.13   1886.13 o
   1  17  14       15.58     -109.14    247.28 o
   2  17  14     6648.02     6158.87    484.81 o
   3  17  14       25.69      -30.47    168.29 o
   4  17  14      103.36       82.49    190.28 o
   5  17  14       40.71      469.06    146.88 o
   6  17  14     1125.76     1306.61    151.30 o
   7  17  14       29.06      380.60    296.42 o
   8  17  14      389.36      743.93    210.12 o
   0  18  14      253.89      275.67    375.47 o
   1  18  14    16216.35    14886.60    857.96 o
   2  18  14       60.81      539.06    156.39 o
   3  18  14     1998.28     2298.19    191.14 o
   4  18  14       56.52      299.93    194.21 o
   5  18  14       57.63      365.06    149.65 o
   6  18  14       84.76     -163.16    163.16 o
   7  18  14      241.10      430.89    160.25 o
   0  19  14     9419.46     8132.89    590.66 o
   1  19  14       38.49      429.00    188.29 o
   2  19  14     3094.21     2716.12    213.56 o
   3  19  14      204.24      402.34    200.24 o
   4  19  14       62.05      720.59    294.86 o
   5  19  14       29.01      381.57    220.30 o
   6  19  14       78.82      418.30    167.13 o
   7  19  14        3.19      227.25    160.80 o
   0  20  14       51.61     -121.92    262.13 o
   1  20  14        3.27      186.30    184.33 o
   2  20  14      295.08      353.89    168.07 o
   3  20  14       62.61      -97.70    194.38 o
   4  20  14       85.65     -109.26    163.68 o
   5  20  14        5.97      269.92    189.95 o
   6  20  14        5.54      345.06    247.37 o
   7  20  14       23.78       55.10    171.55 o
   0  21  14     8522.72     7799.00    671.76 o
   1  21  14       33.73      315.09    185.06 o
   2  21  14     3603.14     3287.48    202.97 o
   3  21  14      273.51      150.34    157.28 o
   4  21  14       22.28       79.82    188.93 o
   5  21  14       10.09      396.07    302.84 o
   6  21  14      236.44      615.89    170.14 o
   7  21  14       11.20      367.46    205.12 o
   0  22  14      152.49      288.39    250.15 o
   1  22  14     8247.71     8131.98    557.79 o
   2  22  14        4.05      207.17    170.76 o
   3  22  14     1238.72     1307.76    246.24 o
   4  22  14        1.98      552.03    164.60 o
   5  22  14      254.74      403.16    183.65 o
   6  22  14      116.63      332.35    181.27 o
   0  23  14    11858.54    12804.44   1385.82 o
   1  23  14       81.98      419.37    178.66 o
   2  23  14     4189.31     4426.16    296.32 o
   3  23  14       12.61       -1.86    160.55 o
   4  23  14       86.66      744.31    245.91 o
   5  23  14        8.61      166.32    177.76 o
   6  23  14      972.36      926.82    382.18 o
   0  24  14       16.91      174.56    233.43 o
   1  24  14     8667.29     8370.10    345.92 o
   2  24  14       35.38      331.63    225.64 o
   3  24  14      428.58      619.35    173.31 o
   4  24  14       13.44      -76.83    173.41 o
   5  24  14     1078.42      950.11    189.31 o
   6  24  14        1.94       15.53    206.77 o
   0  25  14    11094.76     9864.63    315.29 o
   1  25  14       54.26      151.24    223.68 o
   2  25  14     3166.56     3326.74    253.96 o
   3  25  14       30.72       76.48    181.18 o
   4  25  14      328.88      701.72    172.31 o
   5  25  14        1.17      561.36    237.47 o
   0  26  14       33.23     -276.25    276.25 o
   1  26  14     6864.34     6581.42    379.32 o
   2  26  14       25.04      229.96    246.53 o
   3  26  14      527.84     1117.10    164.58 o
   4  26  14       10.33        7.59    229.17 o
   5  26  14      425.16      281.02    213.77 o
   0  27  14     5248.84     4049.19    877.76 o
   1  27  14       48.87      440.91    215.29 o
   2  27  14     1762.62     1668.69    177.88 o
   3  27  14        7.12      339.34    172.32 o
   4  27  14       14.34     -146.87    196.18 o
   0  28  14       34.45      827.98    565.79 o
   1  28  14     1393.41     1792.38    273.60 o
   2  28  14        1.38      -91.15    185.68 o
   3  28  14       93.57      770.20    183.73 o
   4  28  14        6.33      186.38    275.99 o
   0  29  14      401.36      510.33    281.13 o
   1  29  14       46.30     -184.70    184.70 o
   2  29  14       58.71     -108.76    176.43 o
   3  29  14       19.35      111.09    178.85 o
   0  30  14       34.72     -172.56    257.01 o
   1  30  14        3.00      -22.39    188.02 o
   2  30  14        7.61      609.28    214.58 o
   2   0  15    26449.85    30868.03   1242.05 o
   4   0  15    19197.05    17870.30   1072.61 o
   6   0  15     1888.58     2577.05    231.22 o
   8   0  15      229.67      448.61    365.85 o
   1   1  15    11761.25    12470.72    921.64 o
   2   1  15     2536.40     3356.96    305.96 o
   3   1  15    24629.63    24220.86    270.90 o
   4   1  15     1677.52     1691.86    193.72 o
   5   1  15     4649.18     4830.46    363.88 o
   6   1  15       93.43       83.61    257.02 o
   7   1  15       77.37       65.55    189.36 o
   8   1  15        0.43     -155.73    163.40 o
   9   1  15       86.24      105.77    197.35 o
   1   2  15     4098.03     5907.86    413.85 o
   2   2  15     6593.95     7588.83    322.74 o
   3   2  15     9471.34     9291.50    285.72 o
   4   2  15     7018.99     6384.98    202.36 o
   5   2  15     2377.59     2131.07    174.00 o
   6   2  15      486.07     1120.87    159.34 o
   7   2  15      108.26      -40.84    293.89 o
   8   2  15       60.97      499.37    405.59 o
   9   2  15       24.80      368.67    272.54 o
   1   3  15     4432.56     5138.94    489.36 o
   2   3  15    13092.33    13223.51    471.13 o
   3   3  15     6943.71     6206.21    307.63 o
   4   3  15    10417.68    10542.18    281.24 o
   5   3  15      417.97      791.63    205.93 o
   6   3  15     1431.02     1668.27    289.87 o
   7   3  15       23.59      169.75    313.42 o
   8   3  15        7.09      212.96    171.39 o
   9   3  15       80.35      432.88    193.15 o
   1   4  15     6915.88     8387.70    415.59 o
   2   4  15     1463.28     1702.79    240.25 o
   3   4  15    22117.07    21559.53    626.05 o
   4   4  15     1310.46     1449.12    212.49 o
   5   4  15     6376.95     6132.54    193.64 o
   6   4  15      319.00      532.73    270.45 o
   7   4  15      121.42      583.15    157.95 o
   8   4  15       64.79      238.28    229.75 o
   9   4  15      146.26       71.56    177.40 o
   1   5  15      376.88      573.22    414.52 o
   2   5  15    45671.08    47002.96   1962.84 o
   3   5  15       84.79      -49.71    181.82 o
   4   5  15    21451.48    19162.54   1045.96 o
   5   5  15       43.11      -16.55    172.98 o
   6   5  15     2257.87     1818.49    230.66 o
   7   5  15        9.31       37.69    236.51 o
   8   5  15        6.29      440.40    230.58 o
   9   5  15       14.35      486.98    313.79 o
   1   6  15     9332.35    10617.34    762.83 o
   2   6  15     3962.80     3893.12    279.56 o
   3   6  15    26622.84    25309.75    873.68 o
   4   6  15      812.40      808.47    164.30 o
   5   6  15     9623.89     8948.09    543.25 o
   6   6  15        5.74      218.91    225.38 o
   7   6  15      919.59      638.02    159.23 o
   8   6  15       77.56      427.98    281.36 o
   9   6  15       29.80      268.26    200.89 o
   1   7  15      988.10     1174.14    285.44 o
   2   7  15    10178.76     9758.35    575.37 o
   3   7  15     6308.42     5790.57    244.03 o
   4   7  15     6987.60     6990.84    356.33 o
   5   7  15     1869.16     1755.20    172.32 o
   6   7  15     1220.32     1724.64    249.04 o
   7   7  15      206.53      399.33    314.74 o
   8   7  15       60.54     -180.55    180.55 o
   9   7  15      365.53      804.00    173.19 o
   1   8  15     7245.54     8065.46    419.13 o
   2   8  15    13283.93    14049.63    720.53 o
   3   8  15     8761.01     7800.52    413.11 o
   4   8  15    10028.92     9364.25    441.96 o
   5   8  15      581.08      495.87    170.28 o
   6   8  15      523.51      628.65    176.78 o
   7   8  15        5.96      459.78    163.80 o
   8   8  15       50.00      -45.09    189.27 o
   9   8  15       61.85      141.27    169.74 o
   1   9  15     4747.64     5052.75    399.79 o
   2   9  15     5113.78     5580.57    401.15 o
   3   9  15    15807.00    14098.51    692.83 o
   4   9  15      199.03      197.82    161.46 o
   5   9  15     5161.53     4348.86    416.06 o
   6   9  15        7.51       25.24    171.72 o
   7   9  15       88.13     -219.04    219.04 o
   8   9  15        0.70      271.65    226.35 o
   9   9  15       39.00      996.69    196.78 o
   1  10  15       28.63      204.56    209.76 o
   2  10  15    13849.25    13582.96    899.86 o
   3  10  15      559.97      771.76    220.46 o
   4  10  15     7682.27     7139.44    258.97 o
   5  10  15      313.67      736.21    237.72 o
   6  10  15      411.47      786.59    214.01 o
   7  10  15       11.15      -73.94    288.94 o
   8  10  15       82.51      -76.26    173.17 o
   9  10  15        7.84      -89.25    311.45 o
   1  11  15     1897.11     1837.21    205.90 o
   2  11  15       66.80      351.68    267.64 o
   3  11  15    11798.64    11188.18    420.71 o
   4  11  15     3427.68     3344.33    229.07 o
   5  11  15     4606.42     4435.30    356.01 o
   6  11  15      631.43      775.92    165.48 o
   7  11  15        4.82      132.43    229.09 o
   8  11  15       11.10      120.97    165.37 o
   9  11  15      265.05     1010.89    425.81 o
   1  12  15      182.81      176.23    196.50 o
   2  12  15     7622.59     7605.64    575.77 o
   3  12  15     5538.33     5255.76    312.06 o
   4  12  15     4231.60     4582.82    239.21 o
   5  12  15     4445.81     4765.60    305.07 o
   6  12  15      206.95      405.09    166.11 o
   7  12  15      108.38      -37.77    204.44 o
   8  12  15       34.75       28.13    300.91 o
   1  13  15      580.13      761.37    295.96 o
   2  13  15     5007.78     5343.58    398.12 o
   3  13  15     2021.66     1904.26    184.14 o
   4  13  15     9144.06     8845.63    395.54 o
   5  13  15     1071.28     1048.75    186.02 o
   6  13  15     1041.49     1417.59    169.07 o
   7  13  15      115.76      430.58    158.64 o
   8  13  15      145.03       12.22    286.64 o
   1  14  15     2261.41     1778.03    168.90 o
   2  14  15     1167.34     1238.43    214.35 o
   3  14  15    10888.14     9945.95    388.21 o
   4  14  15      839.75      812.16    162.71 o
   5  14  15     3327.30     3631.06    336.46 o
   6  14  15      159.38      214.44    200.26 o
   7  14  15       45.72      148.64    171.28 o
   8  14  15       25.37      180.27    286.65 o
   1  15  15       69.02      127.83    167.32 o
   2  15  15     3966.29     3901.83    170.23 o
   3  15  15        4.70       90.87    173.71 o
   4  15  15     9518.00     9986.84    490.98 o
   5  15  15       13.89      520.22    264.66 o
   6  15  15     1056.35     1377.06    171.03 o
   7  15  15        9.30      393.64    211.51 o
   8  15  15       55.56      572.05    328.47 o
   1  16  15     1654.91     1637.61    276.01 o
   2  16  15      396.21      424.24    177.46 o
   3  16  15     8636.69     8331.58    533.17 o
   4  16  15      907.79     1032.13    168.73 o
   5  16  15     3957.30     4041.40    251.04 o
   6  16  15       54.17      195.50    221.81 o
   7  16  15       98.14      147.25    161.36 o
   8  16  15        0.77      522.26    252.37 o
   1  17  15      987.37     1659.74    262.69 o
   2  17  15     4004.55     4071.67    340.18 o
   3  17  15     3279.41     3374.72    268.90 o
   4  17  15     5636.73     5751.91    433.77 o
   5  17  15     1009.52     1120.79    271.84 o
   6  17  15      557.79      449.20    156.04 o
   7  17  15       19.31       -4.74    165.35 o
   1  18  15      509.64      307.62    170.22 o
   2  18  15     4393.68     4132.25    281.77 o
   3  18  15     3008.98     2755.57    376.18 o
   4  18  15     4697.26     4409.85    203.69 o
   5  18  15     1080.98     1148.55    161.71 o
   6  18  15      463.75      681.48    153.86 o
   7  18  15        1.55      555.15    212.55 o
   1  19  15     1654.73     1839.75    181.71 o
   2  19  15       74.10      273.81    192.31 o
   3  19  15     5158.19     5267.69    388.55 o
   4  19  15      692.74      577.54    175.56 o
   5  19  15     1175.99     1207.04    302.59 o
   6  19  15      100.31      401.11    196.13 o
   7  19  15        5.95       40.51    172.55 o
   1  20  15       18.10      339.24    227.01 o
   2  20  15     2421.86     2650.97    379.98 o
   3  20  15       19.13      132.37    319.79 o
   4  20  15     2909.52     3330.80    254.89 o
   5  20  15        5.50       23.64    246.31 o
   6  20  15      171.50      532.96    170.78 o
   7  20  15        0.01       -8.68    168.78 o
   1  21  15     1131.17     1191.79    186.88 o
   2  21  15      892.94      872.01    167.43 o
   3  21  15     3796.16     3919.95    257.80 o
   4  21  15      389.12      584.03    162.95 o
   5  21  15     1190.99     1631.78    238.43 o
   6  21  15       63.66      627.18    179.47 o
   1  22  15      616.15     1151.23    180.65 o
   2  22  15     1837.64     1762.60    245.55 o
   3  22  15     1993.82     2157.40    165.25 o
   4  22  15     2125.41     2642.79    243.29 o
   5  22  15      776.49      911.14    189.48 o
   6  22  15      214.05      471.33    169.74 o
   1  23  15      256.45      488.08    184.14 o
   2  23  15     3137.77     2828.18    199.84 o
   3  23  15      953.28     1096.41    165.22 o
   4  23  15     2260.64     2298.02    248.73 o
   5  23  15      330.49      512.86    235.16 o
   6  23  15      302.96      274.07    193.29 o
   1  24  15      919.42      948.21    255.43 o
   2  24  15       44.66      182.46    173.46 o
   3  24  15     3348.68     3234.93    178.51 o
   4  24  15      120.00      160.58    187.96 o
   5  24  15     1341.94     1871.63    241.42 o
   1  25  15       22.17      674.45    280.38 o
   2  25  15     1946.36     1809.38    177.67 o
   3  25  15       66.14     -168.14    168.14 o
   4  25  15     1760.30     1866.51    309.80 o
   5  25  15       13.40      197.97    222.21 o
   1  26  15      430.59     1023.99    231.64 o
   2  26  15      237.91      484.79    187.62 o
   3  26  15     1653.08     2025.30    220.64 o
   4  26  15      147.54      399.74    184.48 o
   5  26  15      578.88     1183.43    763.14 o
   1  27  15      202.25      269.86    218.15 o
   2  27  15     1140.59     1586.00    195.70 o
   3  27  15      692.87     1373.08    207.18 o
   4  27  15     1000.37     1089.40    190.69 o
   1  28  15       66.90      213.98    235.54 o
   2  28  15      807.91     1110.53    194.46 o
   3  28  15      475.49      443.62    203.32 o
   1  29  15      323.08      187.01    186.31 o
   2  29  15       20.60       33.82    223.40 o
   1  30  15        6.49      264.19    228.03 o
   0   0  16   125553.90   166770.48  20305.70 o
   2   0  16    32748.46    36501.51   1755.20 o
   4   0  16      878.08      733.75    265.78 o
   6   0  16     5407.22     5144.50    471.70 o
   8   0  16     1849.64     2404.22    460.32 o
   0   1  16       39.96      -87.81    472.01 o
   1   1  16    52441.45    64706.62   4211.81 o
   2   1  16       90.48      176.39    364.79 o
   3   1  16     1627.08     1582.14    207.36 o
   4   1  16       65.16      594.08    261.76 o
   5   1  16     5076.19     5382.22    199.05 o
   6   1  16        1.31      178.04    283.74 o
   7   1  16     3840.04     3293.15    183.34 o
   8   1  16       68.93     -166.60    227.05 o
   9   1  16      559.85      708.14    185.62 o
   0   2  16    76128.36    93898.61   8737.79 o
   1   2  16       75.57      259.15    423.05 o
   2   2  16    20030.28    22357.61    557.35 o
   3   2  16       64.86     -161.29    300.60 o
   4   2  16      747.34     1176.90    297.68 o
   5   2  16        5.53     -167.70    172.31 o
   6   2  16     3001.41     2499.92    219.00 o
   7   2  16       14.60      616.78    264.57 o
   8   2  16      813.54     1236.99    170.69 o
   9   2  16        0.27       17.88    199.74 o
   0   3  16       80.72     1052.15    483.96 o
   1   3  16    41316.33    49092.00   1493.18 o
   2   3  16     1103.55      957.88    251.92 o
   3   3  16     2885.02     2841.90    213.56 o
   4   3  16      194.89      130.06    184.27 o
   5   3  16      494.24      610.92    191.17 o
   6   3  16       34.61      142.20    285.23 o
   7   3  16      741.93     1221.98    166.60 o
   8   3  16       59.82     -106.66    168.26 o
   9   3  16       68.68      250.77    188.45 o
   0   4  16     8078.62    10056.04   1399.48 o
   1   4  16     1370.11     1594.65    401.41 o
   2   4  16     2151.89     2391.57    248.12 o
   3   4  16     3147.18     2571.07    181.00 o
   4   4  16       12.39      -53.47    193.51 o
   5   4  16      692.68      962.97    236.29 o
   6   4  16      172.35      269.26    170.12 o
   7   4  16      133.47      298.39    218.55 o
   8   4  16       59.38      500.26    161.23 o
   9   4  16       18.80      208.23    261.20 o
   0   5  16      397.25      848.14    585.74 o
   1   5  16      278.97      123.91    377.93 o
   2   5  16       66.77     -202.57    250.64 o
   3   5  16      745.67      920.90    188.67 o
   4   5  16      438.12      383.54    172.90 o
   5   5  16      133.29      136.39    300.81 o
   6   5  16       53.98      -89.83    167.28 o
   7   5  16        0.50     -168.48    168.48 o
   8   5  16      288.67      477.95    251.84 o
   9   5  16        1.37     -172.48    172.48 o
   0   6  16     7651.46    10637.52   1427.01 o
   1   6  16       91.45      640.56    342.63 o
   2   6  16     5902.98     6444.85    290.12 o
   3   6  16       27.75       72.86    244.93 o
   4   6  16      341.59      293.26    172.53 o
   5   6  16     1173.95      661.60    243.27 o
   6   6  16      289.20      671.89    162.18 o
   7   6  16      990.14     1308.98    207.41 o
   8   6  16        9.81      464.26    181.89 o
   9   6  16      131.97      258.59    190.30 o
   0   7  16      166.65     -150.78    512.56 o
   1   7  16    24670.79    27313.86   1201.60 o
   2   7  16     1787.09     2002.74    223.75 o
   3   7  16      799.65     1104.12    188.78 o
   4   7  16      988.08     1169.66    166.53 o
   5   7  16     2029.58     1745.92    192.52 o
   6   7  16       15.64       84.68    221.43 o
   7   7  16     1027.09     1405.33    291.52 o
   8   7  16       14.24      247.99    172.66 o
   9   7  16       43.66      -74.74    226.04 o
   0   8  16    54409.63    62894.08   8078.98 o
   1   8  16        3.68      158.59    266.49 o
   2   8  16    21955.34    22820.15   1266.08 o
   3   8  16      691.98      843.29    190.14 o
   4   8  16       34.29       28.18    190.67 o
   5   8  16      585.64      357.35    358.43 o
   6   8  16     4428.86     4270.53    231.52 o
   7   8  16      182.37      265.68    170.64 o
   8   8  16     1530.10     1640.28    176.81 o
   9   8  16       28.46       60.88    183.34 o
   0   9  16      743.84     1219.01    472.34 o
   1   9  16    55423.94    60265.78   1936.57 o
   2   9  16        0.81      144.30    215.82 o
   3   9  16     5212.99     5118.52    338.61 o
   4   9  16       94.15       16.50    165.58 o
   5   9  16     4145.84     4029.55    395.49 o
   6   9  16       89.56      391.20    170.46 o
   7   9  16     3830.36     3661.33    273.35 o
   8   9  16       15.92     -170.43    170.43 o
   9   9  16      423.40      242.16    362.64 o
   0  10  16    55322.88    64239.90   3591.28 o
   1  10  16       17.35      -31.19    239.58 o
   2  10  16    19264.64    19174.47   1326.61 o
   3  10  16       57.47      348.92    185.03 o
   4  10  16      298.91      225.10    207.10 o
   5  10  16      728.47      754.88    199.80 o
   6  10  16     4509.44     4119.40    308.31 o
   7  10  16      145.30     -172.15    172.15 o
   8  10  16     1135.70     1170.26    178.63 o
   0  11  16     1542.90     1575.88    327.78 o
   1  11  16    27004.48    27238.54   1649.16 o
   2  11  16       39.06       58.99    250.85 o
   3  11  16      863.54     1048.54    179.69 o
   4  11  16       34.09      387.86    169.83 o
   5  11  16     2514.13     3003.36    310.94 o
   6  11  16      355.57      750.18    166.03 o
   7  11  16     1804.78     1597.40    230.86 o
   8  11  16        5.75       70.31    217.30 o
   0  12  16    16940.29    16426.17   1088.73 o
   1  12  16      378.91      734.57    195.29 o
   2  12  16     7358.23     7392.29    487.93 o
   3  12  16        5.76      -50.07    178.13 o
   4  12  16       81.62      188.47    170.40 o
   5  12  16      153.66      438.20    235.10 o
   6  12  16     1916.99     1851.41    285.68 o
   7  12  16      125.34      115.36    159.84 o
   8  12  16      368.66      586.27    191.58 o
   0  13  16     1206.12     1490.43    241.97 o
   1  13  16     8000.76     8050.29    780.77 o
   2  13  16       72.46       49.61    188.44 o
   3  13  16      349.12      246.12    178.16 o
   4  13  16      329.85      343.76    161.66 o
   5  13  16      925.91      737.43    176.28 o
   6  13  16        0.12     -159.60    159.60 o
   7  13  16      801.95     1341.33    257.13 o
   8  13  16       61.60      276.75    167.73 o
   0  14  16     1903.60     1439.77    232.35 o
   1  14  16      494.60      246.01    170.92 o
   2  14  16      356.69      652.63    176.60 o
   3  14  16      278.22      108.84    187.24 o
   4  14  16      182.45      242.33    167.22 o
   5  14  16     1312.52     1373.31    225.64 o
   6  14  16      605.20      761.12    165.39 o
   7  14  16      278.13      560.78    219.51 o
   8  14  16      332.45      107.49    300.57 o
   0  15  16     1605.88     1252.77    221.74 o
   1  15  16      106.60      -25.88    181.86 o
   2  15  16       75.34       11.63    169.62 o
   3  15  16      164.02      484.90    171.04 o
   4  15  16       55.58      111.68    186.89 o
   5  15  16       18.49       40.92    198.29 o
   6  15  16       45.36      354.88    265.31 o
   7  15  16        3.99      392.80    221.04 o
   8  15  16       22.11      -45.05    232.14 o
   0  16  16     4373.66     4171.18    538.90 o
   1  16  16      115.26      265.96    160.48 o
   2  16  16     1230.58     1792.42    222.94 o
   3  16  16      137.97       83.71    169.59 o
   4  16  16       87.32      -36.57    178.66 o
   5  16  16      186.02      277.01    335.65 o
   6  16  16      451.20      575.03    229.24 o
   7  16  16      192.60      397.05    304.84 o
   8  16  16      134.92      268.45    198.74 o
   0  17  16      654.22      568.48    250.07 o
   1  17  16     3849.45     4180.75    345.84 o
   2  17  16       34.94       86.98    173.27 o
   3  17  16      151.84      339.81    177.52 o
   4  17  16       64.79      560.57    203.80 o
   5  17  16     1504.43     1318.61    237.61 o
   6  17  16        5.01       79.97    154.07 o
   7  17  16     1119.37      800.46    157.77 o
   0  18  16    15137.84    16654.04   1147.27 o
   1  18  16       84.72     -154.80    242.13 o
   2  18  16     5666.09     5836.76    217.56 o
   3  18  16        0.88      251.37    175.29 o
   4  18  16       86.93      354.13    325.62 o
   5  18  16       20.53      271.88    192.19 o
   6  18  16     1682.59     1694.59    279.51 o
   7  18  16        0.60      388.40    174.07 o
   0  19  16      480.81      589.59    332.37 o
   1  19  16    15413.65    13673.84    742.81 o
   2  19  16        1.00     -171.98    171.98 o
   3  19  16     1854.05     2409.05    231.73 o
   4  19  16       49.91      420.25    269.98 o
   5  19  16      971.65      702.85    213.30 o
   6  19  16       17.19      134.54    171.30 o
   7  19  16     1215.04     1127.96    160.78 o
   0  20  16    16761.57    14774.33   1663.75 o
   1  20  16        5.61      364.98    194.31 o
   2  20  16     6305.77     6039.53    475.97 o
   3  20  16        0.75      -83.44    162.37 o
   4  20  16       87.80      105.96    159.96 o
   5  20  16       19.91       -7.67    179.87 o
   6  20  16     1650.37     1514.72    174.49 o
   7  20  16        0.04      196.22    181.01 o
   0  21  16       48.77      253.80    260.81 o
   1  21  16    10368.70     9236.95    314.74 o
   2  21  16       40.68       57.49    235.71 o
   3  21  16     1324.74     1490.97    160.06 o
   4  21  16       23.18      412.15    165.30 o
   5  21  16      789.43      807.62    189.82 o
   6  21  16       14.97       10.41    186.70 o
   0  22  16     5919.36     5120.75    748.69 o
   1  22  16      225.38      213.29    186.23 o
   2  22  16     2110.31     2928.06    291.55 o
   3  22  16       32.94      309.18    171.68 o
   4  22  16       89.92      243.90    187.50 o
   5  22  16        0.02     -161.05    234.19 o
   6  22  16      887.35      633.76    277.69 o
   0  23  16        6.21     -316.18    316.18 o
   1  23  16     1061.84     1154.45    183.60 o
   2  23  16       51.23      836.85    183.63 o
   3  23  16      119.17      631.40    229.27 o
   4  23  16       18.81     -163.82    260.08 o
   5  23  16      312.67      884.66    209.52 o
   6  23  16       17.56      505.66    213.10 o
   0  24  16      377.77      756.50    246.25 o
   1  24  16       47.53       16.56    180.50 o
   2  24  16      134.04      208.94    260.98 o
   3  24  16       17.96      173.23    166.62 o
   4  24  16       19.80      489.03    189.63 o
   5  24  16       36.36      324.56    187.57 o
   0  25  16       22.75      525.84    582.00 o
   1  25  16        2.25      357.10    183.39 o
   2  25  16       32.05      421.64    291.35 o
   3  25  16      109.84      520.32    206.53 o
   4  25  16        5.22      341.75    174.37 o
   5  25  16       52.52      222.75    198.01 o
   0  26  16     1091.40     1244.83    254.90 o
   1  26  16      116.73      364.44    213.86 o
   2  26  16      211.89      189.86    215.14 o
   3  26  16       22.04     -164.61    175.89 o
   4  26  16      115.94     -132.08    196.50 o
   0  27  16        8.31      503.54    291.83 o
   1  27  16     1898.48     1642.48    249.62 o
   2  27  16        2.18      136.70    264.18 o
   3  27  16       59.73      -28.68    181.53 o
   4  27  16        0.50      -14.84    182.11 o
   0  28  16     2817.40     3145.21    300.28 o
   1  28  16       28.95       57.05    179.55 o
   2  28  16      935.04     1010.00    221.32 o
   3  28  16       38.11      567.36    199.03 o
   0  29  16       10.75       74.02    298.25 o
   1  29  16     3000.66     2866.00    397.90 o
   2  29  16        5.04      195.44    183.41 o
   0  30  16     3404.80     2802.62    474.48 o
   2   0  17    14222.50    15756.39   1128.20 o
   4   0  17    17036.51    15895.88   1098.11 o
   6   0  17     1230.59      979.58    504.09 o
   8   0  17      147.37     1013.89    237.94 o
   1   1  17     1402.17     1190.88    515.36 o
   2   1  17     1407.55     2148.34    277.52 o
   3   1  17    15103.99    14509.28    315.86 o
   4   1  17     1831.49     1770.05    197.72 o
   5   1  17     8561.59     8095.89    334.28 o
   6   1  17      275.87      -29.24    166.04 o
   7   1  17       60.77      390.55    208.56 o
   8   1  17        0.53      592.95    171.22 o
   9   1  17       88.48      533.33    171.75 o
   1   2  17     3055.33     3450.92    393.47 o
   2   2  17     7124.80     8377.38    577.47 o
   3   2  17     7642.65     7471.28    376.00 o
   4   2  17    10741.97     9786.78    685.53 o
   5   2  17     1654.71     1810.30    208.65 o
   6   2  17     1484.69     1494.03    298.72 o
   7   2  17        4.33      -17.08    162.82 o
   8   2  17       14.05      298.34    268.46 o
   9   2  17       50.76     -154.04    228.93 o
   1   3  17     1228.81     1793.21    419.36 o
   2   3  17     8396.54     8293.87    472.61 o
   3   3  17     8704.66     8508.52    305.88 o
   4   3  17     6977.22     5751.68    342.16 o
   5   3  17     4188.68     3961.46    179.85 o
   6   3  17      561.72      548.78    165.46 o
   7   3  17        5.03      303.56    164.38 o
   8   3  17       30.39      106.34    173.39 o
   9   3  17      180.94      501.89    297.17 o
   1   4  17     4424.42     4584.51    397.46 o
   2   4  17      533.71      953.38    252.01 o
   3   4  17    13598.61    12355.30    417.49 o
   4   4  17     3089.63     3018.30    296.27 o
   5   4  17     3237.67     3710.31    244.89 o
   6   4  17       68.86      190.24    218.79 o
   7   4  17        0.08      -44.77    245.09 o
   8   4  17      161.01      281.39    185.13 o
   9   4  17       48.35      507.28    183.16 o
   1   5  17     1362.55     1804.63    390.97 o
   2   5  17    11699.86    13038.71    391.47 o
   3   5  17      422.66      352.86    189.80 o
   4   5  17     8509.15     8147.14    227.22 o
   5   5  17      110.52      496.89    210.05 o
   6   5  17      447.41      558.43    311.10 o
   7   5  17        5.55      297.82    189.11 o
   8   5  17      141.63      341.48    205.72 o
   9   5  17        7.98      336.56    209.97 o
   1   6  17     3848.86     3629.67    371.68 o
   2   6  17      874.72     1056.96    238.94 o
   3   6  17    14237.16    12832.29    457.38 o
   4   6  17      442.72      600.93    171.80 o
   5   6  17     3989.61     3896.71    362.89 o
   6   6  17       44.07      377.96    165.82 o
   7   6  17        8.21     -199.33    199.33 o
   8   6  17       93.49     -122.82    280.46 o
   9   6  17      290.81      141.02    217.30 o
   1   7  17     3456.87     3830.72    404.85 o
   2   7  17     7814.44     8200.40    262.00 o
   3   7  17     4749.64     4527.61    302.79 o
   4   7  17     6905.12     6486.64    267.02 o
   5   7  17      647.44      801.44    183.32 o
   6   7  17      153.67      496.63    165.53 o
   7   7  17      105.80      651.85    267.07 o
   8   7  17      307.99      855.52    188.62 o
   9   7  17       16.78      524.61    229.26 o
   1   8  17      626.06      497.43    276.45 o
   2   8  17    19870.05    16922.08    963.62 o
   3   8  17     2094.67     2036.02    239.06 o
   4   8  17    11347.97    10550.40    383.90 o
   5   8  17      504.64      723.99    168.08 o
   6   8  17     1968.31     1899.31    275.26 o
   7   8  17        1.91      425.83    175.46 o
   8   8  17        1.79     -119.34    169.13 o
   9   8  17        4.40      230.76    273.59 o
   1   9  17     6286.25     6348.31    427.61 o
   2   9  17       70.50      189.76    201.53 o
   3   9  17    20979.59    19322.08    908.07 o
   4   9  17     1141.35     1204.79    166.04 o
   5   9  17     6141.76     5792.88    400.87 o
   6   9  17      402.35      673.37    223.32 o
   7   9  17       63.73      705.39    260.17 o
   8   9  17       11.11       88.80    206.92 o
   1  10  17       40.96      337.58    252.44 o
   2  10  17    10487.19    10278.84    544.50 o
   3  10  17      832.44      679.65    203.48 o
   4  10  17    10030.98     9472.01    334.66 o
   5  10  17      345.97      349.92    192.97 o
   6  10  17     1280.63     1595.79    171.18 o
   7  10  17       21.60      322.85    284.90 o
   8  10  17       13.92      222.77    245.96 o
   1  11  17     4081.40     3714.75    250.40 o
   2  11  17     2483.22     2058.89    199.61 o
   3  11  17     8197.85     7941.52    448.86 o
   4  11  17      853.95     1038.75    209.99 o
   5  11  17     2351.27     2303.12    171.28 o
   6  11  17        2.69      181.50    160.09 o
   7  11  17      196.53      112.48    174.63 o
   8  11  17       37.69      622.91    280.86 o
   1  12  17     2736.95     2701.56    270.47 o
   2  12  17     2829.92     2742.93    280.41 o
   3  12  17     6352.47     5837.16    469.30 o
   4  12  17     3121.53     3597.55    256.11 o
   5  12  17     1270.56     1725.04    274.99 o
   6  12  17      289.98      290.43    223.81 o
   7  12  17        4.01       26.89    163.34 o
   8  12  17       34.95      490.51    196.06 o
   1  13  17      622.46     1492.86    343.05 o
   2  13  17     6097.78     5442.63    466.67 o
   3  13  17     3892.86     3943.92    196.84 o
   4  13  17     3056.36     3218.24    185.27 o
   5  13  17     1935.72     2208.41    214.75 o
   6  13  17      469.58     1020.58    187.14 o
   7  13  17       36.31      124.51    164.16 o
   8  13  17        4.76      233.37    228.02 o
   1  14  17     2328.34     1837.16    248.82 o
   2  14  17      840.75      500.98    189.98 o
   3  14  17     6846.80     7065.22    526.92 o
   4  14  17     1280.26     1479.07    181.47 o
   5  14  17     1999.91     2070.66    185.19 o
   6  14  17      640.48      376.17    198.36 o
   7  14  17       42.85      152.79    231.73 o
   8  14  17       43.36      -44.51    200.96 o
   1  15  17      119.53      474.70    156.21 o
   2  15  17     7019.96     5786.67    534.03 o
   3  15  17      284.99      519.32    199.97 o
   4  15  17     4120.03     3841.31    255.35 o
   5  15  17        5.40     -126.02    223.25 o
   6  15  17      210.73      122.22    190.58 o
   7  15  17       23.34      242.61    174.41 o
   8  15  17       42.30       60.82    194.21 o
   1  16  17     1603.01     1519.43    258.94 o
   2  16  17     1283.22     1427.29    214.61 o
   3  16  17     4503.65     3883.44    245.33 o
   4  16  17      368.00      570.31    189.41 o
   5  16  17     1455.27     1672.42    344.04 o
   6  16  17      125.49      190.25    192.94 o
   7  16  17       11.56     -150.61    188.17 o
   1  17  17     1033.63     1315.92    243.30 o
   2  17  17     3483.65     2876.87    165.46 o
   3  17  17     2526.74     2316.32    245.78 o
   4  17  17     1935.13     1994.44    231.62 o
   5  17  17      621.02      559.59    194.33 o
   6  17  17       70.65       94.68    161.85 o
   7  17  17       68.07      808.97    262.26 o
   1  18  17      207.49      538.70    165.09 o
   2  18  17     4719.42     4376.22    249.12 o
   3  18  17      789.95      879.70    260.50 o
   4  18  17     3552.18     3892.41    280.08 o
   5  18  17      314.57      624.96    159.93 o
   6  18  17      401.27      623.47    164.12 o
   7  18  17        0.39      416.91    169.58 o
   1  19  17     2490.15     2484.65    201.49 o
   2  19  17      317.06     1033.75    229.49 o
   3  19  17     6308.80     6041.19    509.51 o
   4  19  17      114.00      173.92    233.46 o
   5  19  17     1600.80     1658.65    270.05 o
   6  19  17       14.19      125.57    190.37 o
   7  19  17       33.54      260.05    223.23 o
   1  20  17       12.12     -144.61    284.06 o
   2  20  17     4857.22     4836.84    300.61 o
   3  20  17       27.35      -29.76    216.94 o
   4  20  17     3212.24     3132.74    335.35 o
   5  20  17        0.49      194.39    183.88 o
   6  20  17      574.84      721.05    185.78 o
   1  21  17     1496.05     1112.71    282.72 o
   2  21  17      199.26       33.81    168.72 o
   3  21  17     3926.29     3439.01    248.37 o
   4  21  17      161.49       83.35    179.11 o
   5  21  17     1125.81     1536.02    192.28 o
   6  21  17        3.43       98.94    199.40 o
   1  22  17      322.06      384.48    193.03 o
   2  22  17     2551.00     2576.32    187.10 o
   3  22  17      920.62     1206.68    195.52 o
   4  22  17     1468.75     1789.80    171.49 o
   5  22  17      128.74      288.79    221.18 o
   6  22  17      150.65      283.89    186.86 o
   1  23  17      481.98      987.42    237.13 o
   2  23  17     1336.24      970.59    189.29 o
   3  23  17      797.54      960.63    185.25 o
   4  23  17     1429.18     1577.61    175.07 o
   5  23  17      127.60      423.41    256.67 o
   1  24  17      806.51     1024.44    278.90 o
   2  24  17       89.01      338.69    188.21 o
   3  24  17     2528.88     2940.20    184.22 o
   4  24  17       12.47       42.72    199.54 o
   5  24  17      645.62      736.40    188.65 o
   1  25  17       34.83       20.38    188.06 o
   2  25  17     1245.48     1050.12    273.00 o
   3  25  17        1.34      147.97    182.81 o
   4  25  17     1384.21     1598.53    169.71 o
   5  25  17       51.06      261.27    268.95 o
   1  26  17      468.06      391.62    210.33 o
   2  26  17      161.21      387.20    214.48 o
   3  26  17     1384.66     1980.26    273.39 o
   4  26  17      415.58      618.00    259.36 o
   1  27  17      125.68      182.03    177.17 o
   2  27  17      440.16      379.22    198.95 o
   3  27  17      890.70     1004.32    184.34 o
   1  28  17      117.96      221.33    184.81 o
   2  28  17      544.46      845.85    254.13 o
   3  28  17      343.42      659.84    222.73 o
   1  29  17      112.21      352.09    190.85 o
   2  29  17       24.80      650.67    413.65 o
   0   0  18      397.52      620.37   1275.22 o
   2   0  18      161.30     -402.02    458.39 o
   4   0  18      391.89       65.53    271.16 o
   6   0  18      140.01     1147.63    230.58 o
   8   0  18      134.87      554.71    520.71 o
   0   1  18     5571.82     7357.50    764.03 o
   1   1  18     3348.20     4264.88    584.72 o
   2   1  18     2288.69     2755.16    405.59 o
   3   1  18      199.53      306.94    194.83 o
   4   1  18        3.47      126.09    188.58 o
   5   1  18        0.40     -101.01    184.64 o
   6   1  18      368.62      451.04    265.40 o
   7   1  18       13.55      276.97    294.20 o
   8   1  18      250.00      -39.33    177.56 o
   9   1  18       23.01      336.38    189.51 o
   0   2  18     1532.10     1467.24    443.04 o
   1   2  18    23129.50    26107.17    729.41 o
   2   2  18       21.98       13.41    323.56 o
   3   2  18      724.64     1285.26    194.91 o
   4   2  18       10.10      531.83    179.76 o
   5   2  18     1680.51     1898.50    186.84 o
   6   2  18      102.93     -173.94    173.94 o
   7   2  18     1393.61     1387.86    166.54 o
   8   2  18       40.37       80.95    211.04 o
   9   2  18      161.88      917.53    224.23 o
   0   3  18    34242.27    41380.18   2074.50 o
   1   3  18      269.75      -74.66    376.06 o
   2   3  18    11904.24    13209.29    333.99 o
   3   3  18      140.34      -24.53    213.36 o
   4   3  18      534.11      525.47    179.91 o
   5   3  18      248.98      134.44    240.55 o
   6   3  18     3962.98     3724.12    175.91 o
   7   3  18      102.79      361.33    179.46 o
   8   3  18      741.04     1537.32    177.44 o
   9   3  18        5.97      424.76    177.43 o
   0   4  18      730.21     1152.41    430.79 o
   1   4  18    36907.01    42075.08   1649.74 o
   2   4  18        2.12      125.63    282.60 o
   3   4  18     2876.01     3062.24    260.35 o
   4   4  18      327.07      520.00    177.81 o
   5   4  18     2713.84     2980.43    338.53 o
   6   4  18      257.15      391.97    296.71 o
   7   4  18     2257.09     1899.06    174.78 o
   8   4  18      373.33      546.98    322.67 o
   9   4  18      237.75      439.51    371.30 o
   0   5  18    71447.46    81669.95   2590.11 o
   1   5  18      227.99      449.97    357.70 o
   2   5  18    21368.10    23280.19    943.43 o
   3   5  18     1501.69     1849.47    256.43 o
   4   5  18      108.57      222.39    169.82 o
   5   5  18      605.15      476.93    177.59 o
   6   5  18     3052.24     2636.02    302.05 o
   7   5  18      223.02      648.01    174.29 o
   8   5  18     1050.50     1441.92    225.99 o
   9   5  18      166.27      334.68    279.87 o
   0   6  18      149.73      433.02    649.51 o
   1   6  18    34973.66    41115.13   1540.34 o
   2   6  18      319.44      641.13    273.41 o
   3   6  18     2270.72     2041.82    208.96 o
   4   6  18        1.25      182.38    182.62 o
   5   6  18     3687.77     3582.48    303.75 o
   6   6  18       63.88      -55.10    330.57 o
   7   6  18     2907.63     2893.49    197.87 o
   8   6  18        4.59       50.47    237.09 o
   9   6  18      140.66      523.83    446.59 o
   0   7  18    29287.09    32072.65    717.32 o
   1   7  18        8.03     -258.54    335.54 o
   2   7  18    13764.17    14350.14    756.54 o
   3   7  18      106.68      207.32    195.92 o
   4   7  18      172.94      159.01    174.59 o
   5   7  18      798.81      474.58    167.05 o
   6   7  18     4107.50     3604.50    181.35 o
   7   7  18      962.11     1001.67    295.29 o
   8   7  18      743.60      825.87    194.43 o
   0   8  18      119.51     1017.16    482.49 o
   1   8  18     6482.31     7605.05    571.36 o
   2   8  18        5.94     -221.61    221.61 o
   3   8  18       48.60       34.64    203.82 o
   4   8  18      415.89      461.37    168.26 o
   5   8  18     1264.11     1306.69    170.36 o
   6   8  18      664.20      748.76    189.90 o
   7   8  18     1296.98     1305.68    189.35 o
   8   8  18      201.76      475.32    193.73 o
   0   9  18     1539.93     1879.08    457.04 o
   1   9  18       66.63       55.01    254.56 o
   2   9  18      931.31     1239.65    297.02 o
   3   9  18      372.15      610.60    203.13 o
   4   9  18       81.95       25.60    212.64 o
   5   9  18       85.54     -219.61    219.61 o
   6   9  18      135.37      373.30    177.67 o
   7   9  18       30.42      323.09    191.58 o
   8   9  18      114.60      347.76    218.70 o
   0  10  18      492.03      710.73    541.81 o
   1  10  18     2528.81     3516.16    359.29 o
   2  10  18      594.14      313.41    207.19 o
   3  10  18     4030.28     3747.02    227.82 o
   4  10  18       72.60      203.06    173.33 o
   5  10  18      518.85      627.25    185.95 o
   6  10  18        0.75     -163.22    163.22 o
   7  10  18      140.50      456.60    205.69 o
   8  10  18        2.17      274.31    171.81 o
   0  11  18     7486.09     8572.12    511.35 o
   1  11  18     1151.53      909.36    258.25 o
   2  11  18     1764.16     1786.61    251.81 o
   3  11  18      427.31      335.39    186.70 o
   4  11  18      134.12      179.24    173.83 o
   5  11  18       47.98      361.19    181.02 o
   6  11  18      394.80      654.94    164.15 o
   7  11  18      237.88      233.29    224.85 o
   8  11  18      113.75      504.32    181.95 o
   0  12  18      162.38      470.68    343.22 o
   1  12  18    23764.94    21866.06   1204.71 o
   2  12  18      154.69      160.63    178.96 o
   3  12  18     2638.89     3113.02    364.87 o
   4  12  18      431.69      894.18    167.56 o
   5  12  18      687.30      850.08    190.97 o
   6  12  18      431.45      403.51    176.38 o
   7  12  18      407.72      971.96    229.99 o
   8  12  18       64.85     -210.20    227.06 o
   0  13  18    29016.59    26171.53   1599.60 o
   1  13  18        3.35      -69.82    187.31 o
   2  13  18     7922.98     7276.65    602.94 o
   3  13  18      482.20      496.80    292.22 o
   4  13  18       52.02      417.29    167.24 o
   5  13  18      540.83      574.33    200.07 o
   6  13  18      831.41      792.53    173.75 o
   7  13  18      372.85      358.85    240.18 o
   8  13  18      368.74      201.30    182.35 o
   0  14  18       43.05      313.34    223.84 o
   1  14  18    21165.31    17298.78    992.97 o
   2  14  18       17.74      417.51    273.65 o
   3  14  18      995.36      843.43    197.30 o
   4  14  18       60.93      343.56    173.38 o
   5  14  18     1184.43     1036.28    184.23 o
   6  14  18        0.89      -67.77    283.96 o
   7  14  18     1281.91     1418.07    176.38 o
   8  14  18        0.18      402.55    232.85 o
   0  15  18    22783.48    19254.82   1930.92 o
   1  15  18       23.76      215.77    162.38 o
   2  15  18     7200.87     7195.00    616.12 o
   3  15  18      179.60       33.11    174.53 o
   4  15  18      576.35      978.69    220.19 o
   5  15  18      143.25      346.58    188.10 o
   6  15  18     2854.32     2716.03    323.43 o
   7  15  18      141.19      142.64    259.89 o
   0  16  18       87.92      645.14    297.76 o
   1  16  18    13706.31    12683.95   1046.72 o
   2  16  18       53.94       58.71    153.43 o
   3  16  18      441.82      900.44    174.71 o
   4  16  18      220.92      561.78    177.50 o
   5  16  18     1862.52     1530.07    237.59 o
   6  16  18       37.67      366.56    184.96 o
   7  16  18     1454.29     1312.22    215.92 o
   0  17  18    14584.07    11611.31    930.19 o
   1  17  18       77.91      -60.07    175.43 o
   2  17  18     4443.93     4136.25    293.17 o
   3  17  18       93.88      529.99    195.30 o
   4  17  18       28.61      529.99    210.60 o
   5  17  18        0.11     -333.12    333.12 o
   6  17  18      711.15      918.05    191.79 o
   7  17  18       17.22      452.09    213.77 o
   0  18  18       33.61      950.74    323.83 o
   1  18  18     3270.06     2992.57    248.64 o
   2  18  18      108.69     -146.24    160.70 o
   3  18  18      350.21      487.81    156.11 o
   4  18  18       42.61       83.66    155.63 o
   5  18  18      125.85      390.21    173.30 o
   6  18  18       96.05      152.88    219.66 o
   7  18  18      156.02      252.49    204.83 o
   0  19  18      583.50      750.57    240.77 o
   1  19  18        4.10     -167.48    167.48 o
   2  19  18      184.44      560.29    185.59 o
   3  19  18      227.63      230.20    165.03 o
   4  19  18       13.94       14.26    300.12 o
   5  19  18       18.47      304.98    251.26 o
   6  19  18       73.25      429.76    171.87 o
   7  19  18       20.56      180.55    281.00 o
   0  20  18        4.72       -4.23    305.29 o
   1  20  18        4.55        6.95    176.26 o
   2  20  18       98.69      448.58    171.48 o
   3  20  18        1.15      113.49    183.55 o
   4  20  18       11.89      117.18    163.39 o
   5  20  18        9.29      -78.39    178.74 o
   6  20  18       50.27      232.04    253.85 o
   0  21  18     2360.99     2995.32    348.33 o
   1  21  18       21.00     -177.38    177.38 o
   2  21  18      840.29      790.44    175.35 o
   3  21  18      141.38      224.57    209.81 o
   4  21  18       32.62      550.24    177.39 o
   5  21  18        2.16      556.47    188.48 o
   6  21  18      211.15      292.57    233.79 o
   0  22  18       32.47      190.92    384.57 o
   1  22  18     3281.24     3295.37    337.90 o
   2  22  18       87.23      289.85    172.72 o
   3  22  18      218.41      313.97    177.66 o
   4  22  18       98.88      -91.57    241.88 o
   5  22  18      279.67      845.96    365.08 o
   6  22  18       13.37      282.98    197.76 o
   0  23  18     5898.25     6354.49    508.93 o
   1  23  18        2.07      145.21    274.96 o
   2  23  18     2244.50     2328.63    348.41 o
   3  23  18       42.42     -105.34    199.29 o
   4  23  18       12.38      352.61    244.87 o
   5  23  18        9.94      400.36    243.44 o
   0  24  18        1.27      225.48    249.67 o
   1  24  18     5828.88     5489.53    399.30 o
   2  24  18       47.82      175.68    214.16 o
   3  24  18      375.85      368.71    171.83 o
   4  24  18       32.59      319.65    181.29 o
   5  24  18      586.55      845.66    196.03 o
   0  25  18     6067.62     5064.90    277.95 o
   1  25  18       48.24      682.81    195.14 o
   2  25  18     2107.07     2627.55    274.73 o
   3  25  18       39.17       98.39    171.38 o
   4  25  18      102.75      531.46    209.52 o
   0  26  18       64.32      236.15    591.89 o
   1  26  18     3401.64     3342.69    221.31 o
   2  26  18        0.28      579.98    212.13 o
   3  26  18      334.30      614.26    198.92 o
   4  26  18        0.72      307.52    181.62 o
   0  27  18     2196.68     1435.51    646.79 o
   1  27  18       25.07      579.07    263.92 o
   2  27  18      770.73     1247.18    183.25 o
   3  27  18       10.09     -197.62    197.62 o
   0  28  18       45.31      203.22    498.63 o
   1  28  18      974.02     1204.33    225.29 o
   2  28  18       22.92      288.08    198.27 o
   0  29  18       89.11     -228.94    270.16 o
   1  29  18      117.13      435.30    307.96 o
   2   0  19    13082.77    14492.06    606.90 o
   4   0  19     8177.48     8199.95   1004.92 o
   6   0  19      689.86      979.99    331.35 o
   8   0  19      115.52       56.92    241.21 o
   1   1  19     5323.66     5049.70    379.38 o
   2   1  19     4297.86     4706.21    341.31 o
   3   1  19    12281.36    11710.77    421.44 o
   4   1  19     2140.74     2107.68    232.58 o
   5   1  19     2628.14     2712.06    205.46 o
   6   1  19       51.73       59.96    170.84 o
   7   1  19       37.86      275.39    214.09 o
   8   1  19       30.25      -46.71    202.55 o
   9   1  19       85.80      478.36    182.79 o
   1   2  19     1770.05     2509.85    382.41 o
   2   2  19     6844.52     7142.67    607.48 o
   3   2  19     4005.91     4161.38    249.88 o
   4   2  19     4110.27     4515.24    206.13 o
   5   2  19     1321.95     1274.17    184.60 o
   6   2  19      537.81     1112.39    181.50 o
   7   2  19      189.00      757.64    292.16 o
   8   2  19        6.19      253.47    173.22 o
   9   2  19        5.58       36.15    180.98 o
   1   3  19     2475.78     2672.18    378.69 o
   2   3  19     9095.88     9825.47    340.55 o
   3   3  19     3223.59     3283.05    281.65 o
   4   3  19     7456.42     6664.13    245.41 o
   5   3  19      309.99      352.82    247.23 o
   6   3  19     1597.78     1742.36    209.45 o
   7   3  19        2.98      137.21    177.17 o
   8   3  19       87.27      292.31    237.38 o
   9   3  19       27.24      247.55    222.11 o
   1   4  19     7152.48     8019.28    529.90 o
   2   4  19      284.74      447.74    357.94 o
   3   4  19    20004.53    19156.34    921.03 o
   4   4  19      336.57      595.59    177.08 o
   5   4  19     5223.97     4610.93    278.39 o
   6   4  19        4.37      110.67    287.70 o
   7   4  19       70.29      291.83    179.35 o
   8   4  19       35.16      -47.73    204.75 o
   9   4  19      153.86     -312.66    312.66 o
   1   5  19       86.39     -130.80    601.17 o
   2   5  19    15687.29    16898.19    640.79 o
   3   5  19       36.15      113.94    211.74 o
   4   5  19     6303.21     5955.51    322.00 o
   5   5  19      273.95     -182.81    182.81 o
   6   5  19      247.72      484.29    267.36 o
   7   5  19        1.90      636.29    213.92 o
   8   5  19      148.88      582.21    171.41 o
   1   6  19     3579.79     3852.67    384.48 o
   2   6  19     1420.19     1503.17    268.47 o
   3   6  19     7742.34     7009.61    239.43 o
   4   6  19     2590.78     2328.97    177.53 o
   5   6  19     1843.94     2190.86    172.44 o
   6   6  19       90.33      149.87    174.17 o
   7   6  19       93.55      186.68    221.59 o
   8   6  19       41.30      393.54    371.71 o
   1   7  19      727.85     1136.25    325.77 o
   2   7  19     9581.71     9228.77    436.77 o
   3   7  19     2384.28     2063.58    182.62 o
   4   7  19     7676.08     7329.36    316.19 o
   5   7  19      756.81      801.06    170.32 o
   6   7  19     1469.71     1452.64    175.75 o
   7   7  19        9.02      434.15    181.20 o
   8   7  19       78.07      229.79    186.59 o
   1   8  19     3991.76     4641.45    466.76 o
   2   8  19     2023.41     2138.49    220.65 o
   3   8  19     9481.96     8180.03    689.82 o
   4   8  19      992.06      934.15    169.51 o
   5   8  19     2750.19     2507.91    186.70 o
   6   8  19       48.00      457.11    180.33 o
   7   8  19      206.79      609.23    256.30 o
   8   8  19       24.90      267.35    195.42 o
   1   9  19     1185.28     1514.57    280.35 o
   2   9  19     2111.64     2132.87    193.05 o
   3   9  19     7279.63     6125.31    313.62 o
   4   9  19       90.73      213.72    200.46 o
   5   9  19     2057.11     2541.26    265.61 o
   6   9  19        4.34      484.79    282.74 o
   7   9  19      139.86      136.01    217.63 o
   8   9  19        2.23     -224.40    224.40 o
   1  10  19      649.09      790.02    273.96 o
   2  10  19     8775.13     8521.79    417.93 o
   3  10  19     2865.90     2671.50    189.63 o
   4  10  19     5595.37     5411.57    257.64 o
   5  10  19     1360.58     1736.40    174.72 o
   6  10  19      198.23      664.19    222.18 o
   7  10  19       51.37      341.09    328.17 o
   8  10  19       83.64      606.93    216.36 o
   1  11  19     1928.75     2050.52    326.26 o
   2  11  19      952.57     1726.40    342.96 o
   3  11  19     5336.60     4768.11    260.82 o
   4  11  19     2155.04     2517.71    320.82 o
   5  11  19     2067.46     2013.67    197.19 o
   6  11  19      312.94      455.32    229.39 o
   7  11  19      178.88      -71.32    286.10 o
   8  11  19        8.04      324.40    196.85 o
   1  12  19       31.60     -116.36    201.64 o
   2  12  19     6235.28     5839.84    378.04 o
   3  12  19      722.09      830.58    251.26 o
   4  12  19     5519.42     5553.93    383.54 o
   5  12  19      405.16      436.54    217.90 o
   6  12  19      476.82      487.74    169.24 o
   7  12  19       22.12     -210.04    210.04 o
   8  12  19       15.05      773.44    194.14 o
   1  13  19      769.27     1352.53    318.71 o
   2  13  19     2351.18     2062.70    197.34 o
   3  13  19     3420.25     3202.06    179.47 o
   4  13  19     3977.61     3483.86    240.10 o
   5  13  19      937.60      980.65    174.09 o
   6  13  19      343.78      672.41    357.02 o
   7  13  19        8.78      452.23    215.96 o
   8  13  19       85.36      -11.25    223.28 o
   1  14  19     2750.83     2234.27    202.69 o
   2  14  19      275.26      627.81    211.68 o
   3  14  19    10866.36    10417.99    523.35 o
   4  14  19       10.67      546.93    183.61 o
   5  14  19     4097.30     4111.65    482.77 o
   6  14  19        1.09      -99.30    182.84 o
   7  14  19       50.59      -85.60    177.69 o
   1  15  19       44.83      177.80    154.17 o
   2  15  19     3273.25     2957.23    304.30 o
   3  15  19      182.91      312.57    185.07 o
   4  15  19     6558.20     6430.28    414.06 o
   5  15  19       90.05      146.33    264.56 o
   6  15  19     1178.21      963.48    249.38 o
   7  15  19        6.82       17.60    288.78 o
   1  16  19      437.86      600.27    163.57 o
   2  16  19      602.94      559.12    163.35 o
   3  16  19     3102.24     2624.45    212.40 o
   4  16  19      691.32      537.12    181.62 o
   5  16  19     1701.62     1862.41    195.18 o
   6  16  19      140.10      450.60    194.08 o
   7  16  19       48.88      268.74    222.92 o
   1  17  19      554.62      327.06    296.87 o
   2  17  19     1840.10     1598.75    174.73 o
   3  17  19     1946.10     1991.29    234.07 o
   4  17  19     2664.21     2924.24    387.60 o
   5  17  19      517.60      -40.92    221.35 o
   6  17  19      175.12      410.41    196.74 o
   7  17  19        0.12       21.48    299.01 o
   1  18  19      349.09      500.35    206.27 o
   2  18  19     1441.12     1489.11    170.89 o
   3  18  19     1754.94     1820.36    172.65 o
   4  18  19     1741.02     1746.08    230.57 o
   5  18  19      546.30      498.13    159.95 o
   6  18  19       85.90      268.12    174.94 o
   7  18  19        8.37      617.01    357.30 o
   1  19  19      891.87      945.23    238.35 o
   2  19  19       44.74      -25.25    162.72 o
   3  19  19     2805.59     2703.18    340.72 o
   4  19  19      177.26      198.09    166.39 o
   5  19  19      632.88      628.59    164.90 o
   6  19  19      107.82      170.67    169.54 o
   1  20  19       42.20      449.53    173.55 o
   2  20  19     1602.58     1760.19    168.21 o
   3  20  19       43.97     -112.64    232.40 o
   4  20  19     1575.93     1780.83    271.17 o
   5  20  19        0.55      141.95    216.19 o
   6  20  19       73.09      153.38    204.14 o
   1  21  19      447.52      653.60    180.57 o
   2  21  19      230.69      235.72    216.81 o
   3  21  19     1699.89     1999.80    209.78 o
   4  21  19      124.29      216.52    160.47 o
   5  21  19      494.85      718.05    242.61 o
   6  21  19       52.73      306.17    213.40 o
   1  22  19      386.96      459.22    183.91 o
   2  22  19      796.05      865.30    172.64 o
   3  22  19     1285.99     1672.59    177.24 o
   4  22  19     1026.17     1271.49    177.73 o
   5  22  19      441.12      563.27    293.57 o
   1  23  19      107.91      229.38    188.13 o
   2  23  19     1792.41     2009.62    188.64 o
   3  23  19      514.80      799.00    207.91 o
   4  23  19     1201.92     1262.84    166.45 o
   5  23  19      187.01      923.84    228.32 o
   1  24  19      302.78      438.14    183.89 o
   2  24  19       54.27     -190.67    190.67 o
   3  24  19     1254.44     1247.40    181.69 o
   4  24  19      168.23      313.17    163.86 o
   5  24  19      606.34      594.96    237.03 o
   1  25  19       11.70      548.74    340.85 o
   2  25  19     1272.98      695.37    192.05 o
   3  25  19        5.91       72.81    172.99 o
   4  25  19     1537.16     1156.63    174.53 o
   1  26  19      333.61      358.41    192.14 o
   2  26  19      223.18      346.70    185.01 o
   3  26  19     1560.07     1364.15    261.85 o
   1  27  19      140.55       74.79    183.05 o
   2  27  19      417.10      616.14    242.68 o
   3  27  19      395.90     1195.23    248.21 o
   1  28  19        6.92        1.06    191.72 o
   2  28  19      771.22      652.80    295.38 o
   0   0  20    50023.84    58828.25   3525.39 o
   2   0  20    19289.05    18355.08    503.43 o
   4   0  20       83.01      163.16    251.09 o
   6   0  20     1789.89     1505.64    427.44 o
   8   0  20     1006.65      852.55    275.62 o
   0   1  20      103.02      457.17    388.85 o
   1   1  20    34781.14    40827.98   1137.82 o
   2   1  20       20.93     -190.11    319.60 o
   3   1  20     2328.27     2762.37    213.97 o
   4   1  20       13.43      168.00    172.98 o
   5   1  20     2210.81     2401.89    220.86 o
   6   1  20       64.84      191.23    205.27 o
   7   1  20     2010.16     1841.41    236.84 o
   8   1  20       58.46      202.58    442.52 o
   0   2  20    38171.15    38866.75   1162.64 o
   1   2  20      118.75      127.50    450.63 o
   2   2  20    10430.19    11449.98    377.39 o
   3   2  20      398.93      625.74    274.15 o
   4   2  20      632.99      733.63    267.54 o
   5   2  20       87.89       51.49    206.26 o
   6   2  20     2637.84     2478.51    255.72 o
   7   2  20        5.91      460.74    332.95 o
   8   2  20      490.37      116.65    219.52 o
   0   3  20      683.59     1480.32    426.67 o
   1   3  20     8166.88     8604.12    363.45 o
   2   3  20      295.93      166.16    306.44 o
   3   3  20      197.02      730.71    248.04 o
   4   3  20       33.31      227.66    178.00 o
   5   3  20      428.13      286.03    187.21 o
   6   3  20        6.33      430.36    229.17 o
   7   3  20      358.00      129.85    186.18 o
   8   3  20       23.14      384.37    331.56 o
   0   4  20      281.93     1911.89    469.68 o
   1   4  20        8.77      460.61    505.74 o
   2   4  20      237.29      860.21    315.35 o
   3   4  20       13.63       -0.42    220.06 o
   4   4  20        0.83      117.44    176.33 o
   5   4  20       14.57     -164.42    173.44 o
   6   4  20       71.07      280.10    224.72 o
   7   4  20        5.98      280.54    254.56 o
   8   4  20       49.96       94.58    179.36 o
   0   5  20      311.88     -332.02    524.81 o
   1   5  20       10.19      349.83    461.48 o
   2   5  20      396.35      326.10    286.86 o
   3   5  20      151.80      284.51    210.26 o
   4   5  20      656.59      698.78    177.15 o
   5   5  20      290.31      314.56    203.73 o
   6   5  20        0.53      310.07    289.30 o
   7   5  20       55.95      594.60    201.62 o
   8   5  20        9.45      205.73    209.16 o
   0   6  20     4574.79     5314.57    477.27 o
   1   6  20      771.94     1950.51    365.17 o
   2   6  20     5035.34     4764.64    273.54 o
   3   6  20      220.08      783.69    182.74 o
   4   6  20     1129.11     1235.61    174.78 o
   5   6  20       75.93       89.78    195.82 o
   6   6  20       28.04      934.40    272.13 o
   7   6  20      133.78      885.60    361.72 o
   8   6  20       69.74     -112.90    200.04 o
   0   7  20      248.35     -722.14    722.14 o
   1   7  20    19910.86    21536.21    881.91 o
   2   7  20      169.26      879.56    256.63 o
   3   7  20     1393.20     1684.70    190.28 o
   4   7  20      504.40      378.76    179.11 o
   5   7  20     1182.63     1803.39    195.00 o
   6   7  20      765.32      617.03    175.06 o
   7   7  20     1112.90     1276.68    184.74 o
   8   7  20      161.62      242.05    184.73 o
   0   8  20     9153.16    11041.85   1295.74 o
   1   8  20     1291.28     1291.54    316.57 o
   2   8  20      858.11      999.13    265.73 o
   3   8  20      109.52      432.37    238.70 o
   4   8  20     2432.43     2194.10    192.15 o
   5   8  20       17.42      408.84    253.93 o
   6   8  20     2801.12     2819.37    214.14 o
   7   8  20       29.69     -103.37    231.41 o
   8   8  20      462.57     1059.10    214.17 o
   0   9  20        9.27      954.31    561.30 o
   1   9  20     1748.12     1942.79    296.43 o
   2   9  20      883.04      922.08    193.83 o
   3   9  20      141.94      207.02    195.40 o
   4   9  20     1040.50      606.06    182.80 o
   5   9  20     2618.56     2612.17    245.38 o
   6   9  20       26.72     -208.01    208.01 o
   7   9  20     1397.91     1217.98    243.97 o
   8   9  20        6.51     -112.47    175.13 o
   0  10  20    30370.88    32959.33   2268.07 o
   1  10  20     2350.63     2081.19    480.64 o
   2  10  20    12444.15    12453.16    506.31 o
   3  10  20     1506.77     1228.16    237.68 o
   4  10  20       20.30      198.64    196.19 o
   5  10  20      199.92      142.70    188.69 o
   6  10  20     2204.40     2801.31    396.92 o
   7  10  20       12.67      345.48    184.96 o
   8  10  20      661.99      973.77    204.83 o
   0  11  20      116.68      138.42    414.72 o
   1  11  20    52040.29    51063.12   2790.10 o
   2  11  20      622.02     1393.11    389.07 o
   3  11  20     4611.16     4285.44    347.51 o
   4  11  20      814.84      480.66    179.46 o
   5  11  20      959.32      878.32    173.97 o
   6  11  20       39.82      408.06    248.46 o
   7  11  20     1327.22     1325.36    173.97 o
   8  11  20       47.40      537.63    176.91 o
   0  12  20    28907.89    29171.60   1820.78 o
   1  12  20     2234.57     2127.75    225.72 o
   2  12  20    12918.27    11548.84    658.32 o
   3  12  20       16.21      245.86    170.65 o
   4  12  20      260.26      305.38    209.68 o
   5  12  20       44.72      231.36    196.43 o
   6  12  20      748.67     1187.61    186.01 o
   7  12  20        4.98      380.37    270.72 o
   8  12  20      331.99      278.31    188.91 o
   0  13  20     1812.00     1467.53    288.37 o
   1  13  20     2283.77     2379.74    250.92 o
   2  13  20      554.99      547.05    192.81 o
   3  13  20      241.41      103.06    194.42 o
   4  13  20      227.80      491.21    202.60 o
   5  13  20      336.18      687.94    318.28 o
   6  13  20      327.64      639.85    177.10 o
   7  13  20      278.64      419.08    242.14 o
   0  14  20       55.38      296.23    218.80 o
   1  14  20       11.54      253.27    193.55 o
   2  14  20      245.96      318.87    191.30 o
   3  14  20        4.40     -156.27    205.54 o
   4  14  20      894.90     1021.54    203.40 o
   5  14  20      138.33      268.45    176.37 o
   6  14  20      526.63      745.57    278.13 o
   7  14  20       15.54      162.93    195.13 o
   0  15  20      787.44      719.92    196.91 o
   1  15  20        3.68       48.61    164.83 o
   2  15  20        5.76      558.31    288.71 o
   3  15  20      149.38      378.72    202.40 o
   4  15  20      111.47       87.75    188.30 o
   5  15  20      122.19       -5.56    190.82 o
   6  15  20        0.55      436.33    187.16 o
   7  15  20       20.15     -215.57    360.76 o
   0  16  20     3568.95     2882.85    224.87 o
   1  16  20      599.69      557.59    212.57 o
   2  16  20      882.99      939.62    177.36 o
   3  16  20       26.32      483.12    193.31 o
   4  16  20       70.29      198.81    213.99 o
   5  16  20        0.18      241.51    192.21 o
   6  16  20      316.55      216.95    231.11 o
   7  16  20       19.95     -201.72    201.72 o
   0  17  20      105.39      205.42    199.04 o
   1  17  20     5789.44     4763.19    327.87 o
   2  17  20        7.24     -113.58    165.12 o
   3  17  20      230.44      599.74    178.18 o
   4  17  20        2.37       38.88    208.44 o
   5  17  20      852.51      952.33    217.22 o
   6  17  20        0.00      288.47    253.04 o
   7  17  20      644.72      472.79    206.51 o
   0  18  20     5745.76     5556.76    488.81 o
   1  18  20       30.97      517.01    310.46 o
   2  18  20     2076.15     2157.00    193.29 o
   3  18  20        1.33     -105.86    183.67 o
   4  18  20       63.63      324.88    222.16 o
   5  18  20        6.00      567.99    213.02 o
   6  18  20      691.15      889.90    230.86 o
   0  19  20      511.69     1029.37    336.59 o
   1  19  20     6242.53     5408.61    335.25 o
   2  19  20       48.74       76.01    164.93 o
   3  19  20      443.99      922.90    268.48 o
   4  19  20        0.27      155.70    177.32 o
   5  19  20      619.95      418.77    172.23 o
   6  19  20       18.84      173.76    172.19 o
   0  20  20     9951.48     9425.73    843.37 o
   1  20  20        0.58     -170.00    181.10 o
   2  20  20     2809.02     2772.09    180.76 o
   3  20  20        8.52       69.05    171.10 o
   4  20  20      343.41      346.59    162.49 o
   5  20  20       35.05      266.02    189.81 o
   6  20  20     1239.07     1332.16    188.97 o
   0  21  20        1.72     -133.17    262.13 o
   1  21  20     4621.34     4117.04    256.04 o
   2  21  20       18.34      306.23    236.57 o
   3  21  20      314.61      167.56    174.00 o
   4  21  20        0.32       35.76    162.52 o
   5  21  20      499.75      598.85    244.89 o
   6  21  20        4.40      -57.60    925.73 o
   0  22  20     4027.25     3714.07    256.53 o
   1  22  20       17.48       21.46    214.13 o
   2  22  20     1641.46     2152.97    325.86 o
   3  22  20        1.82      190.17    171.31 o
   4  22  20        1.22      512.10    179.54 o
   5  22  20       11.44      459.03    207.30 o
   0  23  20        2.18      -74.22    350.53 o
   1  23  20     1819.02     1836.53    213.35 o
   2  23  20       23.94      475.21    231.83 o
   3  23  20      264.38       69.99    187.58 o
   4  23  20        4.24      -93.51    210.77 o
   5  23  20      124.72       37.66    291.29 o
   0  24  20      561.91      442.97    308.52 o
   1  24  20      220.99      158.12    301.04 o
   2  24  20      206.58      391.13    336.02 o
   3  24  20       70.10       13.01    187.12 o
   4  24  20        2.66      380.45    176.45 o
   0  25  20       81.08     -231.48    272.98 o
   1  25  20       11.40      295.08    278.95 o
   2  25  20       58.45      522.57    256.43 o
   3  25  20       33.27      467.51    182.52 o
   4  25  20        6.26     -120.65    174.24 o
   0  26  20      610.29      884.36    497.50 o
   1  26  20       26.76      103.18    224.23 o
   2  26  20       94.19      384.76    187.12 o
   3  26  20       20.48      -32.87    262.52 o
   0  27  20       68.56     1071.97    270.52 o
   1  27  20      867.68      792.84    258.86 o
   2  27  20      119.65      281.01    197.88 o
   0  28  20     3278.90     3114.09    682.64 o
   1  28  20      103.46      397.80    298.03 o
   2   0  21     8162.99     8962.74    619.58 o
   4   0  21     8414.33     6452.36    439.75 o
   6   0  21      567.59      397.20    311.03 o
   8   0  21      153.31      933.76    730.90 o
   1   1  21     1302.26      760.33    348.50 o
   2   1  21      736.55      801.45    321.11 o
   3   1  21     8533.21     8515.67    243.35 o
   4   1  21      561.69      577.77    165.09 o
   5   1  21     4677.89     4178.15    217.62 o
   6   1  21       21.78      186.41    207.33 o
   7   1  21      109.28      680.57    244.92 o
   8   1  21        0.45     -200.41    200.41 o
   1   2  21      635.08      206.68    346.14 o
   2   2  21     2494.80     3488.58    430.36 o
   3   2  21     2290.39     2476.43    311.80 o
   4   2  21     5734.45     4986.33    178.77 o
   5   2  21      959.93     1032.62    201.68 o
   6   2  21     1423.20     1993.76    200.60 o
   7   2  21       31.04      -45.94    178.39 o
   8   2  21       22.47      540.24    230.42 o
   1   3  21      273.71     -158.74    350.38 o
   2   3  21     3447.25     3384.76    352.98 o
   3   3  21     2704.78     2539.68    288.06 o
   4   3  21     4623.16     4160.94    235.94 o
   5   3  21     1413.44     2145.71    295.43 o
   6   3  21      350.63      264.38    182.76 o
   7   3  21       16.81      282.82    258.16 o
   8   3  21       93.66      532.79    247.36 o
   1   4  21     1500.11     1823.85    332.63 o
   2   4  21     1146.50     1757.35    338.45 o
   3   4  21     7069.21     6342.87    363.34 o
   4   4  21      557.26      748.97    177.93 o
   5   4  21     1974.94     2180.72    184.00 o
   6   4  21       86.75      381.07    199.66 o
   7   4  21       25.31     -259.48    259.48 o
   8   4  21      244.60       66.24    251.43 o
   1   5  21      751.31     1823.79    322.51 o
   2   5  21     4027.42     4797.02    454.93 o
   3   5  21      562.41     1229.21    221.16 o
   4   5  21     2769.11     2659.72    228.93 o
   5   5  21        3.55      348.42    288.97 o
   6   5  21      160.20      190.53    222.07 o
   7   5  21        3.08      221.24    214.99 o
   8   5  21       95.13      919.57    382.09 o
   1   6  21      624.21      972.97    337.16 o
   2   6  21     2103.63     1960.44    250.57 o
   3   6  21     3418.87     2963.15    210.90 o
   4   6  21      403.85      581.02    166.01 o
   5   6  21     1300.54     2285.02    218.48 o
   6   6  21       18.92      273.19    290.33 o
   7   6  21        0.47      129.55    205.49 o
   8   6  21      119.88      475.38    263.06 o
   1   7  21      115.75     -269.19    331.81 o
   2   7  21     1967.02     1821.97    308.37 o
   3   7  21      283.88      475.99    187.15 o
   4   7  21     4166.26     3477.92    182.72 o
   5   7  21       59.82      223.88    237.85 o
   6   7  21      420.12      449.70    170.73 o
   7   7  21        5.57       39.91    280.03 o
   8   7  21        1.93      167.37    184.58 o
   1   8  21     1157.30     1359.21    318.76 o
   2   8  21     2998.19     2383.62    245.81 o
   3   8  21     3498.27     3518.29    258.25 o
   4   8  21     2389.79     2148.57    183.71 o
   5   8  21      974.74      912.00    180.01 o
   6   8  21      435.06      951.74    171.79 o
   7   8  21        0.18      -70.19    326.04 o
   8   8  21        4.32      357.77    215.09 o
   1   9  21     5355.93     6000.17    533.94 o
   2   9  21      249.00      371.44    229.04 o
   3   9  21    12741.02    11130.15    679.07 o
   4   9  21      211.17      269.79    182.30 o
   5   9  21     3374.48     3378.33    301.66 o
   6   9  21        1.49      593.18    192.16 o
   7   9  21      173.01      165.51    180.29 o
   8   9  21       58.58     -187.16    187.16 o
   1  10  21      301.54     -125.17    361.07 o
   2  10  21     5538.08     4653.24    224.81 o
   3  10  21       65.07      176.41    179.86 o
   4  10  21     5200.79     4917.07    390.20 o
   5  10  21        2.02      652.77    206.48 o
   6  10  21      568.57     1006.38    177.32 o
   7  10  21       36.09      246.85    272.82 o
   8  10  21       23.00      112.07    257.39 o
   1  11  21      928.66     1040.98    355.80 o
   2  11  21      236.65      232.78    192.00 o
   3  11  21     3257.15     3118.82    246.73 o
   4  11  21       73.15       25.07    194.55 o
   5  11  21     1171.88     1598.93    229.09 o
   6  11  21       32.17       47.69    214.03 o
   7  11  21       20.61       72.89    178.12 o
   8  11  21        5.42       81.24    194.41 o
   1  12  21      288.06      469.84    193.67 o
   2  12  21     4742.18     4023.87    389.94 o
   3  12  21     1034.29      815.55    190.89 o
   4  12  21     4217.14     4206.90    400.97 o
   5  12  21      206.31      302.50    195.54 o
   6  12  21      736.45      672.94    227.14 o
   7  12  21        1.14      291.86    318.91 o
   1  13  21     1530.07     1423.01    227.43 o
   2  13  21     3282.67     2833.59    246.27 o
   3  13  21     5080.13     5239.27    227.61 o
   4  13  21     1218.10     1419.93    242.91 o
   5  13  21     1823.93     2204.87    214.10 o
   6  13  21       31.75      -20.26    191.81 o
   7  13  21       97.11      171.19    278.45 o
   1  14  21     1900.93     1757.24    268.53 o
   2  14  21       91.47     -218.36    222.86 o
   3  14  21     4186.14     3937.50    410.89 o
   4  14  21      448.52      574.24    190.52 o
   5  14  21     1012.88      769.54    183.70 o
   6  14  21      189.60      641.93    194.41 o
   7  14  21       10.09      418.21    206.34 o
   1  15  21      202.61      267.80    168.83 o
   2  15  21     4337.96     3871.92    372.86 o
   3  15  21      491.09      554.72    202.58 o
   4  15  21     2998.80     2728.72    186.69 o
   5  15  21       52.30      368.38    237.45 o
   6  15  21      205.32      599.95    200.97 o
   7  15  21        1.48      152.81    191.59 o
   1  16  21      938.30      776.85    148.10 o
   2  16  21      472.93      625.88    245.28 o
   3  16  21     2301.06     2278.34    207.12 o
   4  16  21      512.65      855.48    190.84 o
   5  16  21      570.62      657.06    184.69 o
   6  16  21      266.69      311.94    347.16 o
   7  16  21       10.93      378.46    302.64 o
   1  17  21      541.16      645.09    161.82 o
   2  17  21     1620.73     1775.20    174.59 o
   3  17  21     1428.84     1029.51    200.53 o
   4  17  21      629.84      790.77    204.24 o
   5  17  21      478.31      509.66    200.95 o
   6  17  21       53.39      245.41    210.63 o
   1  18  21      342.26      933.40    254.07 o
   2  18  21     3032.90     3002.52    274.47 o
   3  18  21      653.03      614.64    180.61 o
   4  18  21     1549.15     2104.53    316.25 o
   5  18  21       62.09      406.19    244.26 o
   6  18  21       56.41      -82.39    199.47 o
   1  19  21     1083.33      897.60    257.58 o
   2  19  21      162.78      -57.17    229.48 o
   3  19  21     2953.54     2709.13    205.02 o
   4  19  21       54.92      199.49    223.88 o
   5  19  21      735.43      732.18    167.38 o
   6  19  21        2.80      352.04    233.89 o
   1  20  21        0.88      450.82    351.65 o
   2  20  21     2247.30     2414.80    239.43 o
   3  20  21        0.96      111.97    170.80 o
   4  20  21     1796.98     1947.12    224.22 o
   5  20  21        3.93      189.96    299.88 o
   6  20  21      366.43      619.70    194.15 o
   1  21  21      815.49      549.21    291.84 o
   2  21  21       77.71      159.22    165.40 o
   3  21  21     2231.30     1743.65    174.00 o
   4  21  21      135.66      172.67    179.03 o
   5  21  21      594.69      367.60    355.24 o
   1  22  21      168.35      499.68    269.28 o
   2  22  21     1428.23     1605.19    179.73 o
   3  22  21      577.75      710.49    183.36 o
   4  22  21      785.81      635.94    170.32 o
   5  22  21      121.75      343.91    206.36 o
   1  23  21      237.47      474.75    182.07 o
   2  23  21      648.88      724.48    208.16 o
   3  23  21      574.95      936.96    215.61 o
   4  23  21      449.38      564.10    170.83 o
   1  24  21      390.49      100.11    243.66 o
   2  24  21       68.72      132.67    242.15 o
   3  24  21     1118.51      924.89    180.85 o
   4  24  21       90.76      174.47    191.84 o
   1  25  21        9.92      165.93    264.08 o
   2  25  21      807.41      768.42    206.27 o
   3  25  21        1.48      168.70    203.14 o
   1  26  21      321.00      607.62    259.92 o
   2  26  21       83.30       19.42    218.57 o
   3  26  21      969.15     1127.62    236.35 o
   1  27  21      180.00      213.39    220.65 o
   2  27  21      473.51      610.47    318.25 o
   0   0  22      775.46     1696.65    619.97 o
   2   0  22      170.15     1384.14    473.88 o
   4   0  22      229.11      212.84    369.72 o
   6   0  22      188.57      524.68    263.60 o
   8   0  22       21.17      -58.91    263.45 o
   0   1  22     2364.05     3890.30    379.42 o
   1   1  22      949.52      634.93    538.72 o
   2   1  22     1295.81     2137.89    349.45 o
   3   1  22       22.61     -241.63    241.63 o
   4   1  22        7.85      181.21    186.70 o
   5   1  22       45.24      244.63    377.85 o
   6   1  22      301.20      299.63    193.01 o
   7   1  22        2.01       37.46    182.88 o
   8   1  22      176.77      214.43    263.88 o
   0   2  22     1250.58      943.26    371.62 o
   1   2  22     8059.93     9412.62    364.85 o
   2   2  22      120.84      271.84    435.10 o
   3   2  22      404.61      360.09    267.46 o
   4   2  22       66.64      115.42    185.75 o
   5   2  22      955.44     1031.75    288.06 o
   6   2  22       77.64      228.58    310.04 o
   7   2  22      976.01     1259.35    193.80 o
   8   2  22       61.87      -75.29    192.54 o
   0   3  22    19785.88    23149.28   1153.14 o
   1   3  22      285.10      343.92    616.80 o
   2   3  22     6350.50     5981.05    531.47 o
   3   3  22       23.45      445.58    335.17 o
   4   3  22      210.97      379.49    172.94 o
   5   3  22        5.44       43.03    181.95 o
   6   3  22     1515.15     2262.53    623.36 o
   7   3  22        3.98      -12.89    269.57 o
   8   3  22      260.89      833.94    185.52 o
   0   4  22      172.21     -225.57    508.33 o
   1   4  22    13168.40    13592.76    558.92 o
   2   4  22       43.39      346.71    324.14 o
   3   4  22     1614.18     1929.23    262.57 o
   4   4  22       68.59      206.30    181.60 o
   5   4  22      785.03     1236.61    269.82 o
   6   4  22      494.61      586.72    197.09 o
   7   4  22      849.29     1066.27    212.41 o
   8   4  22       34.17      155.00    284.51 o
   0   5  22    25255.38    28350.17   1382.15 o
   1   5  22      412.58      774.72    378.96 o
   2   5  22    10502.36     9496.92    504.98 o
   3   5  22      111.67      447.81    237.39 o
   4   5  22        8.10      523.37    172.17 o
   5   5  22        0.58      730.19    183.56 o
   6   5  22     1954.80     2211.07    435.62 o
   7   5  22       36.68      712.77    216.31 o
   8   5  22      774.89      848.11    191.58 o
   0   6  22      643.42     1646.56    422.04 o
   1   6  22    13051.08    14424.95    343.40 o
   2   6  22      438.65      521.74    303.89 o
   3   6  22       74.76      187.69    299.52 o
   4   6  22      467.84      285.21    185.26 o
   5   6  22     3050.43     2824.13    196.52 o
   6   6  22      201.43     -115.49    182.21 o
   7   6  22     2121.22     1822.68    181.50 o
   8   6  22       13.08      442.79    181.88 o
   0   7  22     1307.96     1558.88    419.03 o
   1   7  22      532.38      826.83    415.06 o
   2   7  22      205.65      341.26    239.18 o
   3   7  22     1285.01     1268.46    199.10 o
   4   7  22     1413.20     1613.06    240.52 o
   5   7  22       74.46       -5.90    200.38 o
   6   7  22     2053.57     2285.91    271.38 o
   7   7  22       16.49      692.74    183.99 o
   8   7  22      502.51      259.26    189.88 o
   0   8  22      495.35     1876.76    493.51 o
   1   8  22     3585.38     4101.59    337.79 o
   2   8  22       23.11       45.10    347.11 o
   3   8  22      374.71      486.59    199.11 o
   4   8  22       35.98      312.23    185.65 o
   5   8  22      249.72      382.11    189.17 o
   6   8  22      117.27     -186.64    253.00 o
   7   8  22      221.56      186.71    177.89 o
   8   8  22        6.59       77.05    181.44 o
   0   9  22    10784.73     9558.66    864.84 o
   1   9  22      129.34      273.43    301.34 o
   2   9  22     4466.89     4399.42    231.65 o
   3   9  22      149.26      156.39    199.62 o
   4   9  22      331.00      339.51    175.55 o
   5   9  22      128.71       69.27    192.26 o
   6   9  22       10.30      260.29    187.94 o
   7   9  22      300.65      653.47    213.86 o
   8   9  22        7.68      636.60    421.51 o
   0  10  22      239.34       91.91    481.99 o
   1  10  22     2606.02     3199.94    328.92 o
   2  10  22      114.67     -108.77    193.12 o
   3  10  22      988.58     1396.85    199.08 o
   4  10  22        4.84      316.72    188.22 o
   5  10  22      206.43       -0.69    176.41 o
   6  10  22       10.62      427.27    192.73 o
   7  10  22        3.87      210.80    188.23 o
   8  10  22       14.60       90.83    371.06 o
   0  11  22       73.23     -291.31    703.44 o
   1  11  22     1081.92      775.76    255.84 o
   2  11  22      196.54      177.19    201.09 o
   3  11  22     1324.53      892.95    194.19 o
   4  11  22      517.85      153.25    185.98 o
   5  11  22      163.64      157.22    180.39 o
   6  11  22      307.50      487.91    243.19 o
   7  11  22      108.60      274.49    217.45 o
   0  12  22     1432.15     1946.89    372.93 o
   1  12  22     6314.79     5781.05    230.11 o
   2  12  22      661.05      893.29    190.77 o
   3  12  22      642.63      521.99    227.58 o
   4  12  22      192.63       86.01    219.17 o
   5  12  22      476.98      567.88    180.50 o
   6  12  22       49.51     -103.04    215.17 o
   7  12  22      562.90      391.53    207.51 o
   0  13  22    23158.69    21048.84   1298.68 o
   1  13  22       23.12      309.44    192.33 o
   2  13  22    10255.75     8650.31    561.94 o
   3  13  22       77.29      174.05    175.23 o
   4  13  22      180.67      163.59    200.54 o
   5  13  22       26.18      209.99    184.69 o
   6  13  22      470.77      706.39    208.49 o
   7  13  22       64.62     -196.11    196.11 o
   0  14  22      108.88      435.86    291.90 o
   1  14  22    11060.99     9716.43    690.22 o
   2  14  22      137.11      298.43    201.14 o
   3  14  22     1206.18     1018.29    175.11 o
   4  14  22      239.30      365.74    175.44 o
   5  14  22      316.78      242.98    184.32 o
   6  14  22       72.85       -5.92    200.34 o
   7  14  22      459.05      754.19    230.14 o
   0  15  22    12656.97    10159.32    656.36 o
   1  15  22        0.06       53.65    167.04 o
   2  15  22     3722.17     3605.95    408.38 o
   3  15  22        1.14      253.47    179.22 o
   4  15  22      290.95      440.16    209.15 o
   5  15  22        0.13      148.62    185.59 o
   6  15  22     1299.62     1144.61    205.82 o
   7  15  22        7.89      -48.52    195.84 o
   0  16  22        0.62      211.44    203.62 o
   1  16  22     7591.92     5988.75    247.55 o
   2  16  22       51.48       65.62    192.00 o
   3  16  22      219.39      753.28    220.55 o
   4  16  22        0.85      223.20    183.98 o
   5  16  22     1216.43     1000.42    196.81 o
   6  16  22      117.50       31.61    208.38 o
   0  17  22     4694.95     4144.43    519.96 o
   1  17  22       35.08      230.49    171.61 o
   2  17  22     1457.66     1513.30    148.98 o
   3  17  22       61.34      518.68    205.45 o
   4  17  22       45.46      337.65    186.21 o
   5  17  22        0.78       32.41    199.07 o
   6  17  22      450.31      760.01    205.64 o
   0  18  22       11.38      234.65    264.07 o
   1  18  22     2073.74     1790.61    170.30 o
   2  18  22       21.78      117.64    188.50 o
   3  18  22      191.50       79.47    186.40 o
   4  18  22       58.04       15.24    203.25 o
   5  18  22       72.45       43.39    190.02 o
   6  18  22        6.54      349.83    225.38 o
   0  19  22      640.74      663.47    258.12 o
   1  19  22       28.45      537.77    170.85 o
   2  19  22      133.19      280.56    207.03 o
   3  19  22       91.25       36.30    242.21 o
   4  19  22       28.90      235.97    195.86 o
   5  19  22        8.51      150.80    156.84 o
   6  19  22       21.59      295.25    233.10 o
   0  20  22        5.00       -5.82    433.26 o
   1  20  22        8.67      385.04    174.39 o
   2  20  22       63.73      237.97    193.47 o
   3  20  22       12.70      376.31    228.76 o
   4  20  22        5.75       57.69    204.40 o
   5  20  22       15.61     -191.30    191.30 o
   0  21  22      551.67      -99.18    251.17 o
   1  21  22       19.78      418.14    260.35 o
   2  21  22      134.06      -67.72    176.78 o
   3  21  22       37.41     -226.57    232.27 o
   4  21  22       41.68      250.15    169.04 o
   5  21  22        8.63      285.01    180.18 o
   0  22  22       12.83      381.33    248.24 o
   1  22  22     1354.04     1399.97    191.52 o
   2  22  22       31.00      588.73    184.57 o
   3  22  22       62.07       -6.76    179.70 o
   4  22  22       50.31      361.25    172.13 o
   5  22  22      120.59      425.24    233.26 o
   0  23  22     2530.67     1535.17    276.60 o
   1  23  22        0.51      -29.99    249.83 o
   2  23  22      962.35      494.44    191.67 o
   3  23  22       33.89      529.27    194.63 o
   4  23  22       11.84      147.67    186.81 o
   0  24  22        8.84     -454.14    465.23 o
   1  24  22     3533.05     3171.95    306.06 o
   2  24  22        7.18      564.49    292.11 o
   3  24  22      182.47      334.09    249.09 o
   4  24  22        4.25      530.11    220.04 o
   0  25  22     3701.53     2509.40    506.81 o
   1  25  22       23.05      209.00    292.98 o
   2  25  22     1107.33      683.59    226.92 o
   3  25  22       10.03       -0.70    287.45 o
   0  26  22        0.49      233.29    279.22 o
   1  26  22     2254.00     1762.35    248.43 o
   2  26  22       30.60      -77.99    200.12 o
   0  27  22     2927.57     2480.55    329.56 o
   1  27  22        3.39      121.35    597.46 o
   2   0  23     4475.29     5510.68   1079.90 o
   4   0  23     2278.13     3020.83    391.59 o
   6   0  23      425.12      212.85    478.59 o
   8   0  23       19.03     1069.33    384.30 o
   1   1  23     2541.20     2866.98    403.48 o
   2   1  23      850.35      802.07    322.21 o
   3   1  23     5911.14     5202.66    279.82 o
   4   1  23      643.17      906.87    274.38 o
   5   1  23     1005.40     1390.53    229.24 o
   6   1  23        8.43     -218.52    218.52 o
   7   1  23        0.14      201.26    189.07 o
   8   1  23       42.87      354.60    192.70 o
   1   2  23      572.30      902.40    339.27 o
   2   2  23     3748.27     4073.35    344.85 o
   3   2  23     2866.99     3020.83    249.41 o
   4   2  23     2075.43     2111.00    295.82 o
   5   2  23     1583.47     1470.56    217.90 o
   6   2  23       48.65      139.95    264.62 o
   7   2  23      135.18      539.98    268.95 o
   8   2  23      138.81      351.39    201.48 o
   1   3  23      783.16      110.98    314.72 o
   2   3  23     5963.81     4856.89    365.61 o
   3   3  23      867.98      197.18    264.12 o
   4   3  23     4596.22     4218.45    325.20 o
   5   3  23       87.79      244.24    228.49 o
   6   3  23     1174.78     1064.97    177.68 o
   7   3  23        0.30     -181.75    181.75 o
   8   3  23       71.73      -29.76    227.87 o
   1   4  23     2222.88     2438.26    436.93 o
   2   4  23      357.27       57.87    330.02 o
   3   4  23     6711.24     5944.07    359.31 o
   4   4  23       37.91       63.83    180.17 o
   5   4  23     2137.53     2102.87    179.63 o
   6   4  23        1.65      298.51    199.79 o
   7   4  23       61.71      -55.30    178.87 o
   8   4  23        0.18      -18.38    266.00 o
   1   5  23        3.58     -129.94    295.74 o
   2   5  23     3580.19     3405.09    303.67 o
   3   5  23        0.24      208.62    238.25 o
   4   5  23     4078.48     3903.04    290.18 o
   5   5  23        1.13       85.39    188.23 o
   6   5  23      316.85      605.97    221.77 o
   7   5  23       28.03      510.10    242.82 o
   8   5  23       74.87      519.36    182.10 o
   1   6  23     1800.15     1866.57    303.05 o
   2   6  23       32.67     -253.19    253.19 o
   3   6  23     4297.36     3862.65    272.19 o
   4   6  23       62.85      249.34    258.73 o
   5   6  23     1161.20     1405.17    237.15 o
   6   6  23      124.24       -0.67    298.11 o
   7   6  23       54.70      180.99    356.21 o
   8   6  23       83.55     -218.90    218.90 o
   1   7  23      116.20      419.73    395.94 o
   2   7  23     3431.56     3518.02    287.63 o
   3   7  23      978.53     1468.13    197.72 o
   4   7  23     1294.06     1237.01    186.80 o
   5   7  23      314.68      541.78    268.10 o
   6   7  23      284.84      507.26    195.31 o
   7   7  23       17.46      107.01    290.44 o
   8   7  23       32.07      277.31    228.00 o
   1   8  23      361.77      509.50    422.64 o
   2   8  23     3867.26     3872.13    505.00 o
   3   8  23     1606.68     1785.20    236.19 o
   4   8  23     3325.13     3352.28    238.60 o
   5   8  23      539.66      380.24    197.64 o
   6   8  23      472.20      734.97    184.51 o
   7   8  23       15.02     -200.18    200.18 o
   8   8  23        3.34      -40.91    311.61 o
   1   9  23      991.86     1218.58    500.36 o
   2   9  23     1201.28     1082.86    258.66 o
   3   9  23     4777.85     4239.09    236.78 o
   4   9  23      460.32      601.62    188.19 o
   5   9  23     2068.74     1778.03    209.88 o
   6   9  23       17.13      485.77    226.71 o
   7   9  23       95.28      -78.24    196.01 o
   1  10  23      325.60      118.36    291.74 o
   2  10  23     2556.76     1926.67    187.07 o
   3  10  23       51.22      -45.74    187.83 o
   4  10  23     2482.90     3139.97    233.88 o
   5  10  23       14.68      379.42    188.90 o
   6  10  23      103.66      628.24    199.70 o
   7  10  23        9.76       20.92    296.92 o
   1  11  23      608.54      154.32    267.35 o
   2  11  23       23.84      265.04    193.97 o
   3  11  23     1555.64     1444.92    185.78 o
   4  11  23      235.52      357.10    254.80 o
   5  11  23      193.93      475.98    297.53 o
   6  11  23       77.82      -53.85    192.40 o
   7  11  23      107.69      364.19    207.65 o
   1  12  23      326.72      302.56    390.07 o
   2  12  23      743.01      846.94    183.47 o
   3  12  23     1327.28     1218.99    194.86 o
   4  12  23      387.68      627.41    204.32 o
   5  12  23      726.50     1061.67    195.62 o
   6  12  23        3.99      -14.94    196.37 o
   7  12  23       33.29       42.18    201.40 o
   1  13  23      302.86      442.13    190.55 o
   2  13  23     1979.35     1792.12    326.83 o
   3  13  23     1351.37     1518.33    251.12 o
   4  13  23     3588.08     3186.51    208.31 o
   5  13  23      446.15      632.14    201.75 o
   6  13  23      367.67      325.68    198.62 o
   7  13  23        5.01      327.71    237.80 o
   1  14  23      794.87      827.92    206.29 o
   2  14  23      571.85      792.22    202.85 o
   3  14  23     4061.72     4020.74    294.14 o
   4  14  23      446.53      521.93    174.54 o
   5  14  23     1797.82     1705.54    208.76 o
   6  14  23      133.20       99.17    210.79 o
   7  14  23       27.68     -212.51    212.51 o
   1  15  23        1.43       65.64    179.34 o
   2  15  23     2230.20     1988.03    193.54 o
   3  15  23       14.73     -100.87    181.73 o
   4  15  23     2746.48     2588.03    212.61 o
   5  15  23        3.38      189.89    192.02 o
   6  15  23      604.66      275.00    356.34 o
   1  16  23      572.96      499.66    201.85 o
   2  16  23      125.79      -68.78    301.09 o
   3  16  23     2396.13     2477.36    290.37 o
   4  16  23      277.32      208.47    183.13 o
   5  16  23      871.14      970.13    202.93 o
   6  16  23       51.66      -83.26    234.08 o
   1  17  23      229.39      632.65    173.83 o
   2  17  23      640.40      694.14    181.92 o
   3  17  23     1040.78      707.16    239.83 o
   4  17  23      869.38     1052.94    221.90 o
   5  17  23      424.29      251.40    183.09 o
   6  17  23       27.44      310.91    261.44 o
   1  18  23      144.01      590.27    293.46 o
   2  18  23      774.24      377.01    254.26 o
   3  18  23      506.75      679.04    172.16 o
   4  18  23      917.83      619.95    231.51 o
   5  18  23      115.67      321.19    203.17 o
   6  18  23       74.88      184.86    241.53 o
   1  19  23      241.97     -141.99    174.07 o
   2  19  23       45.33      380.92    197.70 o
   3  19  23     1047.11     1330.55    184.92 o
   4  19  23      122.57      552.02    242.14 o
   5  19  23      411.04      793.32    164.28 o
   1  20  23        4.93     -103.12    177.37 o
   2  20  23      830.75      855.98    175.49 o
   3  20  23        5.60      266.56    342.41 o
   4  20  23     1010.39      874.76    195.42 o
   5  20  23        0.22        0.26    220.94 o
   1  21  23      184.74     -219.42    219.42 o
   2  21  23       93.56      224.41    179.61 o
   3  21  23      736.28      867.45    240.72 o
   4  21  23       51.74       15.48    178.82 o
   5  21  23      189.45      404.52    194.53 o
   1  22  23      121.28      252.86    230.77 o
   2  22  23      258.23      255.44    174.94 o
   3  22  23      339.13      202.41    178.19 o
   4  22  23      338.30      476.21    246.61 o
   1  23  23       49.14       32.28    200.51 o
   2  23  23      806.32      134.11    226.84 o
   3  23  23      259.98      385.45    185.80 o
   4  23  23      550.73      852.76    267.80 o
   1  24  23      222.39      413.25    364.79 o
   2  24  23       21.69      178.16    189.22 o
   3  24  23      857.40      715.70    191.47 o
   1  25  23        0.12      -78.07    204.24 o
   2  25  23      789.00      908.11    192.33 o
   1  26  23      239.90      367.82    276.24 o
   0   0  24    19898.07    22348.97    781.39 o
   2   0  24     6525.25     7174.87    468.23 o
   4   0  24      213.48     -147.22    281.92 o
   6   0  24     2171.81     2000.57    286.55 o
   8   0  24      984.68      526.31    345.90 o
   0   1  24       13.68     -177.24    482.51 o
   1   1  24    16294.58    16336.96    460.57 o
   2   1  24       64.62      462.11    466.26 o
   3   1  24     1200.32     1397.14    237.94 o
   4   1  24      305.18      609.50    192.61 o
   5   1  24     1064.38     1168.79    307.33 o
   6   1  24      234.81      117.96    231.21 o
   7   1  24      934.79     1008.31    182.84 o
   8   1  24       28.91      -80.93    347.99 o
   0   2  24    11438.29    12316.35    552.95 o
   1   2  24      160.92      493.37    359.01 o
   2   2  24     5279.10     4192.16    412.60 o
   3   2  24      121.90      263.50    307.18 o
   4   2  24        4.11      597.69    190.56 o
   5   2  24      113.46      684.55    187.75 o
   6   2  24      596.08      545.07    200.88 o
   7   2  24      151.44      564.41    177.95 o
   8   2  24       40.30     -203.34    219.55 o
   0   3  24       27.96      709.68    412.53 o
   1   3  24     3985.32     5327.21    311.00 o
   2   3  24        4.01      614.91    460.49 o
   3   3  24      305.20      448.74    258.46 o
   4   3  24       57.95      237.24    231.52 o
   5   3  24      226.49      313.12    222.49 o
   6   3  24      384.56      186.05    334.51 o
   7   3  24      179.36      219.97    238.03 o
   8   3  24      189.04      152.14    249.08 o
   0   4  24     1501.73     1576.76    431.43 o
   1   4  24      388.15     -289.01    289.01 o
   2   4  24      244.90      367.93    389.16 o
   3   4  24      483.98      140.01    265.66 o
   4   4  24       59.18      435.94    196.31 o
   5   4  24      179.53      463.63    183.60 o
   6   4  24      129.02       80.08    292.43 o
   7   4  24        0.49      268.68    182.35 o
   8   4  24      103.08     -204.01    257.59 o
   0   5  24      225.68      476.68    425.33 o
   1   5  24     1458.59     1987.37    558.16 o
   2   5  24     1088.93     1584.81    279.80 o
   3   5  24      387.78      987.57    250.54 o
   4   5  24      678.77      607.08    216.37 o
   5   5  24      162.36      394.73    179.42 o
   6   5  24       62.49      209.79    292.54 o
   7   5  24       54.96      336.71    228.38 o
   8   5  24       40.63      -30.41    208.51 o
   0   6  24     2868.26     3722.41    894.52 o
   1   6  24       35.93      380.97    295.30 o
   2   6  24      866.27     1116.74    467.71 o
   3   6  24      244.30       31.75    223.30 o
   4   6  24       43.25     -178.92    178.92 o
   5   6  24       61.91      263.84    212.21 o
   6   6  24        7.32       49.97    226.81 o
   7   6  24       27.80     1002.08    216.86 o
   8   6  24        9.55       27.48    407.23 o
   0   7  24       49.43      579.72    430.55 o
   1   7  24     1368.19     1795.99    311.79 o
   2   7  24      103.55     -121.42    401.74 o
   3   7  24       49.32      573.14    196.17 o
   4   7  24      149.38      -13.15    185.18 o
   5   7  24      809.55      648.26    183.56 o
   6   7  24        2.00      -39.67    227.53 o
   7   7  24      534.73      690.56    208.76 o
   0   8  24    11587.74    12771.20    668.11 o
   1   8  24       33.89      183.11    312.78 o
   2   8  24     3706.44     3839.83    403.39 o
   3   8  24      121.78      170.65    198.93 o
   4   8  24      300.02      954.40    275.38 o
   5   8  24       51.33      319.83    212.16 o
   6   8  24     1592.11     2148.65    263.74 o
   7   8  24      124.38        9.17    202.82 o
   0   9  24      438.29      377.35    427.74 o
   1   9  24     8669.38     8488.95    417.71 o
   2   9  24        1.49      206.94    228.53 o
   3   9  24      316.33      514.18    186.85 o
   4   9  24        6.10      499.03    282.08 o
   5   9  24      628.14      441.04    231.98 o
   6   9  24      112.40      113.86    398.24 o
   7   9  24      753.07      798.13    191.91 o
   0  10  24     9181.16     9303.07    914.34 o
   1  10  24       10.64     -263.52    333.37 o
   2  10  24     3552.47     2787.66    237.11 o
   3  10  24        1.72      134.43    248.63 o
   4  10  24       39.64       19.37    246.75 o
   5  10  24        5.55      364.04    278.11 o
   6  10  24      975.87      673.05    257.79 o
   7  10  24        0.05      -23.25    239.05 o
   0  11  24      129.26      355.86    390.10 o
   1  11  24     9727.48     8568.05    566.26 o
   2  11  24       18.16      185.55    210.47 o
   3  11  24      817.45     1027.96    201.62 o
   4  11  24       25.99      163.66    186.73 o
   5  11  24      907.13      687.58    191.07 o
   6  11  24       73.14      153.10    193.17 o
   7  11  24      595.12      677.00    245.94 o
   0  12  24     6209.96     5454.16    468.22 o
   1  12  24      257.96      671.47    219.93 o
   2  12  24     1981.84     2121.63    194.45 o
   3  12  24        0.94      295.43    187.51 o
   4  12  24        4.63      162.20    204.73 o
   5  12  24       91.99      242.14    222.12 o
   6  12  24      287.04      271.98    205.95 o
   7  12  24       31.74      330.99    277.09 o
   0  13  24      187.32      209.38    269.32 o
   1  13  24     2714.61     2200.69    290.22 o
   2  13  24        5.69      387.37    192.36 o
   3  13  24      354.34      818.35    187.74 o
   4  13  24       12.28      397.04    237.38 o
   5  13  24       37.21      158.77    190.83 o
   6  13  24        0.12      395.15    202.90 o
   7  13  24      121.87      490.14    247.19 o
   0  14  24      672.75     1043.76    247.88 o
   1  14  24      416.57      648.75    213.51 o
   2  14  24      238.11      384.46    206.30 o
   3  14  24       39.38      315.75    179.43 o
   4  14  24       68.59       27.79    187.41 o
   5  14  24        0.59      -12.16    237.61 o
   6  14  24      229.73      572.50    333.83 o
   0  15  24      360.31      637.77    200.64 o
   1  15  24      369.28      455.79    207.50 o
   2  15  24        3.63      162.91    193.08 o
   3  15  24      172.96      174.25    243.76 o
   4  15  24       69.93      231.69    178.49 o
   5  15  24       56.05      495.41    189.78 o
   6  15  24       58.29      255.67    229.82 o
   0  16  24     1235.27     1013.29    223.60 o
   1  16  24       46.95      159.60    163.92 o
   2  16  24      511.75      664.74    184.61 o
   3  16  24       50.94      -47.26    183.53 o
   4  16  24        2.45      244.99    212.76 o
   5  16  24       16.75      -56.42    275.76 o
   6  16  24       75.13      285.90    280.82 o
   0  17  24      188.70      158.77    205.98 o
   1  17  24     1901.34     1838.68    239.47 o
   2  17  24       52.61      212.57    166.56 o
   3  17  24       97.80       86.50    218.08 o
   4  17  24       60.79       69.73    194.62 o
   5  17  24      277.20      337.64    207.88 o
   6  17  24      135.54     -262.41    262.41 o
   0  18  24     3737.51     3118.71    460.33 o
   1  18  24       16.67      -14.55    162.17 o
   2  18  24     1156.75      622.41    178.86 o
   3  18  24        8.24      388.08    270.78 o
   4  18  24       80.76      338.93    185.64 o
   5  18  24       76.64      422.30    205.73 o
   0  19  24      113.74       45.20    290.38 o
   1  19  24     2393.90     1857.75    190.44 o
   2  19  24        1.99      115.94    176.10 o
   3  19  24      101.26       29.16    207.97 o
   4  19  24       86.33      -28.02    240.51 o
   5  19  24      338.38      135.06    175.57 o
   0  20  24     4134.33     4143.36    590.10 o
   1  20  24        0.49      233.62    190.54 o
   2  20  24     1419.39     1791.55    284.92 o
   3  20  24       10.23       87.84    186.08 o
   4  20  24       27.98      390.09    219.26 o
   5  20  24        0.59      499.19    190.19 o
   0  21  24       21.45     -101.15    247.44 o
   1  21  24     2067.20     1741.71    196.56 o
   2  21  24       15.49      200.01    191.08 o
   3  21  24      128.16      221.52    191.86 o
   4  21  24       13.75       36.10    180.82 o
   0  22  24     1456.35     1228.05    274.37 o
   1  22  24       26.19      444.45    201.00 o
   2  22  24      392.95      323.23    190.53 o
   3  22  24       33.16      -78.91    179.93 o
   4  22  24       46.74      272.35    196.46 o
   0  23  24       12.22     -321.24    321.24 o
   1  23  24      848.29      817.28    188.70 o
   2  23  24       35.05      522.17    244.54 o
   3  23  24       40.28      249.04    281.17 o
   0  24  24      187.30      430.96    378.61 o
   1  24  24       26.62      113.12    218.81 o
   2  24  24       71.12      419.30    265.41 o
   3  24  24        1.36      151.37    224.25 o
   0  25  24        9.00      116.49    400.24 o
   1  25  24       57.69      266.50    224.99 o
   2  25  24        1.38      335.20    313.57 o
   2   0  25     5195.23     3744.56    500.87 o
   4   0  25     6523.59     5734.46    471.09 o
   6   0  25      683.49      808.73    252.87 o
   8   0  25       50.18      509.87    508.76 o
   1   1  25     1089.23     1413.31    451.75 o
   2   1  25      238.41      554.69    332.80 o
   3   1  25     4718.82     4650.86    351.30 o
   4   1  25      264.40      543.12    330.47 o
   5   1  25     2070.65     2303.31    269.43 o
   6   1  25        0.85      404.02    215.44 o
   7   1  25       42.90      461.10    230.91 o
   8   1  25        1.45      483.32    501.02 o
   1   2  25      204.34      654.62    304.09 o
   2   2  25      953.32     1361.62    376.61 o
   3   2  25      628.80     1001.83    279.79 o
   4   2  25     1376.51     1370.57    192.17 o
   5   2  25      190.27      104.88    190.18 o
   6   2  25      260.93      513.43    263.64 o
   7   2  25        4.25      255.42    264.40 o
   1   3  25       33.23      166.00    495.95 o
   2   3  25     1773.46     1997.51    307.86 o
   3   3  25      893.79     1009.11    244.28 o
   4   3  25      947.98     1142.18    218.16 o
   5   3  25      602.56      107.48    194.24 o
   6   3  25       35.12      461.33    175.63 o
   7   3  25        0.96     -103.09    315.22 o
   1   4  25      682.57      854.93    303.45 o
   2   4  25      808.73      941.73    308.25 o
   3   4  25     2710.28     2695.38    295.68 o
   4   4  25      533.48      700.14    187.88 o
   5   4  25      509.72      439.82    185.07 o
   6   4  25       15.74      -91.30    225.37 o
   7   4  25       63.73       -5.81    325.11 o
   1   5  25       32.57      458.05    340.69 o
   2   5  25     1742.74     2662.60    355.76 o
   3   5  25       53.50       52.56    258.96 o
   4   5  25     2119.15     2332.78    185.49 o
   5   5  25        0.99      -39.52    225.68 o
   6   5  25      105.05      564.72    260.43 o
   7   5  25        4.58      192.74    189.08 o
   1   6  25     1071.83     1415.24    436.19 o
   2   6  25     1689.97     1619.79    249.97 o
   3   6  25     3298.43     3329.63    219.37 o
   4   6  25      360.88      483.95    183.73 o
   5   6  25      987.55     1124.45    187.33 o
   6   6  25        3.12     -148.42    195.10 o
   7   6  25        4.38      282.38    252.10 o
   1   7  25      285.46      485.39    289.25 o
   2   7  25     1663.50     1788.42    257.34 o
   3   7  25      917.89      974.41    201.83 o
   4   7  25     1742.19     1698.52    181.89 o
   5   7  25      349.19      770.48    199.65 o
   6   7  25      127.47      482.21    208.91 o
   7   7  25       26.33      325.15    227.83 o
   1   8  25       26.29      124.31    340.71 o
   2   8  25      951.37      950.90    265.03 o
   3   8  25      761.10      743.44    202.35 o
   4   8  25     1638.57     1646.04    191.80 o
   5   8  25      463.90      130.00    182.95 o
   6   8  25      253.06      434.78    184.31 o
   7   8  25        0.15      304.48    203.99 o
   1   9  25     1806.11     1852.19    298.75 o
   2   9  25       22.74      148.11    270.33 o
   3   9  25     3942.73     3406.14    216.99 o
   4   9  25      119.26      411.54    280.98 o
   5   9  25      752.64     1049.97    186.05 o
   6   9  25        5.69       95.71    189.22 o
   7   9  25        1.94      467.73    222.71 o
   1  10  25       81.73      639.74    244.38 o
   2  10  25     2938.63     2577.38    214.64 o
   3  10  25      135.61      225.97    193.78 o
   4  10  25     2411.83     2402.44    281.86 o
   5  10  25       20.07       51.19    181.92 o
   6  10  25      380.66      435.49    197.44 o
   7  10  25       10.83      296.93    220.63 o
   1  11  25      339.53      118.67    360.12 o
   2  11  25      749.14      940.94    242.32 o
   3  11  25     2273.37     2652.40    213.63 o
   4  11  25      149.13      481.72    196.58 o
   5  11  25     1426.80     2048.66    212.57 o
   6  11  25       13.76      495.28    268.76 o
   7  11  25      119.33     -290.61    290.61 o
   1  12  25      506.64     1009.09    265.89 o
   2  12  25     1557.34     1105.42    241.99 o
   3  12  25      751.04      992.79    228.42 o
   4  12  25     1468.27     1524.48    257.84 o
   5  12  25       61.81      260.21    214.71 o
   6  12  25      218.11      484.80    244.29 o
   7  12  25        0.35      608.62    315.69 o
   1  13  25      504.52      825.80    192.63 o
   2  13  25      981.24      710.42    219.97 o
   3  13  25     1138.17      432.46    195.95 o
   4  13  25      387.17      433.98    200.25 o
   5  13  25      285.05      641.73    202.90 o
   6  13  25        2.35      415.29    218.10 o
   1  14  25      422.01      150.11    233.94 o
   2  14  25       24.32      342.56    204.12 o
   3  14  25      858.92      793.63    187.63 o
   4  14  25      151.82      248.65    240.25 o
   5  14  25      126.13      117.90    189.63 o
   6  14  25       65.67      307.46    216.92 o
   1  15  25       60.61      206.14    166.12 o
   2  15  25     1635.09     1503.94    187.93 o
   3  15  25      106.19      384.01    284.94 o
   4  15  25      883.14      872.32    193.28 o
   5  15  25        0.88      106.17    205.46 o
   6  15  25       67.54      218.11    209.22 o
   1  16  25      551.67      490.25    208.02 o
   2  16  25      117.89      330.19    191.34 o
   3  16  25     1372.98     1248.14    249.36 o
   4  16  25      164.12      563.44    245.71 o
   5  16  25      332.90      381.25    203.82 o
   6  16  25       47.47      273.08    220.45 o
   1  17  25      191.62      280.77    146.44 o
   2  17  25      523.43      317.14    163.71 o
   3  17  25      695.20      479.39    238.06 o
   4  17  25      425.90      752.46    298.04 o
   5  17  25      355.37      399.98    201.87 o
   1  18  25      166.42      171.01    161.83 o
   2  18  25     1707.14     1544.39    166.30 o
   3  18  25      475.76      525.07    175.90 o
   4  18  25     1283.44     1064.85    217.53 o
   5  18  25      155.26      352.51    191.12 o
   1  19  25      377.82      305.24    190.09 o
   2  19  25      123.44       -3.75    175.66 o
   3  19  25     1209.33      870.69    184.88 o
   4  19  25       51.46      556.52    201.98 o
   5  19  25      363.42      337.13    192.21 o
   1  20  25        6.19      256.72    174.93 o
   2  20  25      462.90      911.28    183.79 o
   3  20  25       47.26      186.28    180.49 o
   4  20  25      390.91      700.68    221.61 o
   1  21  25      267.97       98.15    187.45 o
   2  21  25      100.55       96.95    190.42 o
   3  21  25      810.48      750.90    217.24 o
   4  21  25       80.07      297.91    173.65 o
   1  22  25       73.47      134.91    268.46 o
   2  22  25      755.73      699.45    184.17 o
   3  22  25      286.81      233.04    180.55 o
   4  22  25      567.17      275.40    812.91 o
   1  23  25      119.68      435.93    189.29 o
   2  23  25      272.63       52.35    238.84 o
   3  23  25      284.06       24.16    186.25 o
   1  24  25      129.88      557.43    188.94 o
   2  24  25       22.61      378.35    199.36 o
   1  25  25        0.69       -9.77    342.65 o
   0   0  26       13.90      837.25    710.06 o
   2   0  26        7.50      510.05    467.37 o
   4   0  26        1.02        5.88    393.61 o
   6   0  26        0.39      427.90    324.54 o
   0   1  26      111.11      587.48   1084.94 o
   1   1  26      163.96      830.03    400.80 o
   2   1  26       23.75      416.18    318.46 o
   3   1  26       52.43       73.83    241.31 o
   4   1  26       29.10      119.60    360.86 o
   5   1  26       22.33      352.35    227.04 o
   6   1  26      116.01      673.06    304.95 o
   7   1  26       41.75      143.21    434.28 o
   0   2  26     1678.58     1744.92    388.45 o
   1   2  26     1905.85     2338.33    316.33 o
   2   2  26      158.69      535.36    496.70 o
   3   2  26        8.15       84.98    292.67 o
   4   2  26       35.13       50.38    200.91 o
   5   2  26      702.55     1103.37    237.51 o
   6   2  26       22.24      -33.85    194.43 o
   7   2  26      308.88      -50.51    238.63 o
   0   3  26    14389.65    13209.66    413.20 o
   1   3  26      587.03      757.70    289.82 o
   2   3  26     4161.56     3635.42    305.57 o
   3   3  26      156.00      442.94    252.23 o
   4   3  26       72.26      360.20    213.94 o
   5   3  26      128.38      127.16    266.96 o
   6   3  26      592.60      607.68    402.26 o
   7   3  26       70.05      360.29    185.44 o
   0   4  26      257.07     1281.72   1027.34 o
   1   4  26     9828.14    10436.85    738.47 o
   2   4  26       39.54       57.36    285.39 o
   3   4  26      812.95     1228.85    353.15 o
   4   4  26      163.83      584.13    194.22 o
   5   4  26      278.15       36.96    265.71 o
   6   4  26      249.28      323.18    282.48 o
   7   4  26      436.22      461.21    346.65 o
   0   5  26     5256.93     5826.21    423.83 o
   1   5  26       58.80      604.22    278.90 o
   2   5  26     2188.99     2961.99    314.27 o
   3   5  26      148.78      259.11    244.57 o
   4   5  26       93.23      382.89    215.28 o
   5   5  26        1.59      365.84    249.92 o
   6   5  26      945.41      852.49    203.55 o
   7   5  26        0.00      -68.52    393.84 o
   0   6  26      652.14      742.80    371.14 o
   1   6  26     9318.01     9275.19    328.88 o
   2   6  26       49.43      660.03    252.94 o
   3   6  26      250.70     1034.69    260.75 o
   4   6  26       56.80       92.03    185.29 o
   5   6  26     1012.72      829.39    190.74 o
   6   6  26       16.41      149.39    191.96 o
   7   6  26      638.39      470.14    194.18 o
   0   7  26    12749.39    12389.76    409.45 o
   1   7  26      542.01       59.68    350.94 o
   2   7  26     3630.32     3608.01    256.81 o
   3   7  26       67.14      311.46    314.41 o
   4   7  26       20.26      295.96    268.76 o
   5   7  26       25.02      205.97    195.62 o
   6   7  26      543.44      514.29    190.00 o
   7   7  26       33.21       17.47    261.69 o
   0   8  26      528.56     1428.74    398.29 o
   1   8  26     1250.28      629.19    534.49 o
   2   8  26      534.81      384.36    235.67 o
   3   8  26      323.58      255.48    202.21 o
   4   8  26       47.55      650.06    234.68 o
   5   8  26       91.72      -17.35    196.62 o
   6   8  26       18.94      170.30    201.93 o
   7   8  26      243.92      690.63    202.70 o
   0   9  26      157.14     1069.56    540.16 o
   1   9  26        8.87     -138.21    243.58 o
   2   9  26      103.71      730.89    230.93 o
   3   9  26      358.24      654.69    233.71 o
   4   9  26        1.62      -95.13    200.46 o
   5   9  26      168.07      219.24    194.65 o
   6   9  26       54.46       71.39    258.39 o
   7   9  26       10.59      137.09    266.14 o
   0  10  26      212.41      192.41    477.59 o
   1  10  26       24.26      710.40    369.35 o
   2  10  26      149.82      161.53    204.73 o
   3  10  26      128.73      205.72    185.83 o
   4  10  26       66.07      273.00    179.08 o
   5  10  26        8.50       60.51    200.72 o
   6  10  26        0.73      319.62    204.06 o
   7  10  26       45.80      176.31    212.09 o
   0  11  26     2520.33     2398.74    458.25 o
   1  11  26      222.99      246.50    455.63 o
   2  11  26      816.45     1012.03    225.97 o
   3  11  26        3.67      -79.19    188.54 o
   4  11  26       16.55      485.01    226.59 o
   5  11  26      102.06      646.65    239.22 o
   6  11  26      153.83      643.26    246.01 o
   0  12  26       37.89      474.93    346.38 o
   1  12  26     2118.96     2578.66    286.72 o
   2  12  26        9.69      441.85    290.11 o
   3  12  26       16.21      114.74    184.82 o
   4  12  26        4.50     -177.38    181.64 o
   5  12  26      261.87      190.97    202.41 o
   6  12  26        1.17      130.91    389.96 o
   0  13  26     2923.74     2108.31    280.47 o
   1  13  26       12.21       24.00    188.20 o
   2  13  26     1138.94     1508.67    233.17 o
   3  13  26       42.93      137.79    196.08 o
   4  13  26       49.64      283.13    254.64 o
   5  13  26       78.62      356.82    214.88 o
   6  13  26      367.30      560.91    201.35 o
   0  14  26      200.33      428.75    288.09 o
   1  14  26     3517.80     2852.36    241.46 o
   2  14  26       28.38      188.67    218.73 o
   3  14  26      409.77      416.87    211.51 o
   4  14  26        9.11      177.73    235.69 o
   5  14  26      272.60      221.96    190.49 o
   6  14  26       10.66      597.71    298.53 o
   0  15  26     6158.48     5067.00    345.14 o
   1  15  26       30.21      333.96    175.64 o
   2  15  26     2123.49     2014.94    188.04 o
   3  15  26       20.82      147.45    220.48 o
   4  15  26       16.06       -5.71    216.49 o
   5  15  26       21.62       85.20    252.83 o
   6  15  26      434.57      374.81    203.85 o
   0  16  26      113.74      267.40    202.26 o
   1  16  26     3401.35     2835.10    246.77 o
   2  16  26       51.66      206.26    186.49 o
   3  16  26      175.05      299.17    256.62 o
   4  16  26       21.74      208.59    203.27 o
   5  16  26      463.84      870.97    246.53 o
   0  17  26     1279.86     1202.40    205.88 o
   1  17  26       19.91      351.77    154.23 o
   2  17  26      485.19      307.38    174.51 o
   3  17  26        5.27     -157.12    205.00 o
   4  17  26       35.36     -228.10    228.10 o
   5  17  26       20.52      102.96    191.30 o
   0  18  26      106.11      185.95    190.45 o
   1  18  26      868.64      686.36    145.53 o
   2  18  26        4.00      131.49    161.52 o
   3  18  26      239.40     -182.30    182.30 o
   4  18  26       81.98      -78.20    220.53 o
   5  18  26        8.06      -70.45    233.17 o
   0  19  26      528.28      689.72    214.28 o
   1  19  26       80.12      -80.53    284.04 o
   2  19  26      233.93      591.97    179.50 o
   3  19  26      141.05      172.90    174.57 o
   4  19  26        2.39      -46.61    176.91 o
   0  20  26      126.63       76.48    270.80 o
   1  20  26       88.96      175.43    200.91 o
   2  20  26      137.94      147.01    173.36 o
   3  20  26       17.25      799.83    187.04 o
   4  20  26       42.49      -57.49    230.79 o
   0  21  26      910.52      385.94    307.12 o
   1  21  26       15.64      140.67    425.67 o
   2  21  26      344.18      611.05    287.56 o
   3  21  26       75.97      -63.30    197.46 o
   4  21  26        0.37      583.33    218.92 o
   0  22  26       39.86     -263.27    500.01 o
   1  22  26     1082.11     1136.48    198.61 o
   2  22  26        2.23      272.59    180.98 o
   3  22  26      102.34      101.28    181.85 o
   0  23  26      883.83     1113.07    284.72 o
   1  23  26       21.91      191.20    189.77 o
   2  23  26      345.39      491.38    193.42 o
   0  24  26       15.96      333.91    278.18 o
   1  24  26      593.40      121.58    265.10 o
   2   0  27     1793.47     1749.81    454.71 o
   4   0  27      659.30      531.07    381.96 o
   6   0  27       45.47      512.56    263.07 o
   1   1  27      810.98      717.58    277.33 o
   2   1  27     2296.67     2410.67    576.34 o
   3   1  27     1498.31     1795.46    394.06 o
   4   1  27     1230.20     1315.08    224.36 o
   5   1  27      252.22     1099.07    196.10 o
   6   1  27      153.58      372.38    187.45 o
   7   1  27        6.23      -80.69    201.87 o
   1   2  27      212.40     -157.39    328.68 o
   2   2  27     1552.10     1738.74    405.69 o
   3   2  27     1025.55     1568.49    254.15 o
   4   2  27      961.82     1103.34    214.35 o
   5   2  27      430.36      529.23    215.52 o
   6   2  27       58.71      -48.44    203.06 o
   7   2  27       32.44      396.30    190.39 o
   1   3  27      413.10      425.65    690.27 o
   2   3  27      444.81      414.49    306.50 o
   3   3  27      824.06     1226.20    246.92 o
   4   3  27      578.68      709.01    299.36 o
   5   3  27      100.52       21.84    214.58 o
   6   3  27      124.47      411.31    239.62 o
   7   3  27        3.99      -12.95    194.54 o
   1   4  27     1797.19     1770.40    319.20 o
   2   4  27      406.80      838.04    278.92 o
   3   4  27     3966.82     2652.33    275.16 o
   4   4  27       16.49      347.56    247.98 o
   5   4  27      831.12      949.01    277.67 o
   6   4  27        7.81      106.64    300.25 o
   7   4  27        5.10     -104.95    304.52 o
   1   5  27       43.26      -63.76    264.52 o
   2   5  27     3805.37     2914.79    264.00 o
   3   5  27       64.03      371.41    359.04 o
   4   5  27     2818.17     2804.61    281.91 o
   5   5  27       22.91       38.25    228.55 o
   6   5  27      244.95      727.40    372.80 o
   7   5  27       15.50       76.19    333.43 o
   1   6  27      261.93      598.39    433.45 o
   2   6  27      227.55      279.61    236.61 o
   3   6  27     1506.59     1343.05    259.52 o
   4   6  27      138.29      225.37    269.55 o
   5   6  27      931.57      956.21    228.91 o
   6   6  27       43.70       78.82    198.66 o
   7   6  27      113.99     -144.38    234.10 o
   1   7  27      164.91     1598.01    331.93 o
   2   7  27     1919.91     1395.60    260.59 o
   3   7  27     1402.03      871.02    245.33 o
   4   7  27     1254.38     1302.66    194.19 o
   5   7  27      744.04      949.00    198.23 o
   6   7  27      220.34      477.43    205.36 o
   7   7  27       11.74      748.72    385.63 o
   1   8  27      576.01     1216.13    324.23 o
   2   8  27      711.15      742.31    225.88 o
   3   8  27     1359.27      745.47    207.48 o
   4   8  27      784.76      972.69    241.74 o
   5   8  27      221.51      624.22    197.99 o
   6   8  27        8.33     -102.93    219.82 o
   7   8  27        3.69       83.33    262.11 o
   1   9  27      434.49      203.84    243.11 o
   2   9  27       27.72      -31.73    230.24 o
   3   9  27      744.62     1022.44    258.36 o
   4   9  27       52.98     -251.71    255.01 o
   5   9  27       59.09      574.78    287.70 o
   6   9  27        4.19      282.81    340.78 o
   1  10  27       37.12     -103.45    232.79 o
   2  10  27     1158.48     1679.44    505.65 o
   3  10  27      183.01      246.13    190.80 o
   4  10  27      947.87      957.59    183.89 o
   5  10  27       28.32      631.20    230.31 o
   6  10  27       50.30      385.51    270.62 o
   1  11  27      349.53      680.36    231.59 o
   2  11  27      245.65      586.46    190.69 o
   3  11  27     1875.75     2001.28    193.02 o
   4  11  27      436.52      429.05    186.81 o
   5  11  27      717.16     1072.30    221.42 o
   6  11  27       59.30      286.99    205.78 o
   1  12  27      103.39      192.39    281.19 o
   2  12  27      719.65      259.79    207.04 o
   3  12  27      426.71      584.92    215.66 o
   4  12  27      472.02      478.82    183.97 o
   5  12  27      291.32      366.96    209.58 o
   6  12  27       47.46      365.76    279.09 o
   1  13  27       68.49     -120.21    244.65 o
   2  13  27      691.68      281.28    189.40 o
   3  13  27       95.79      286.99    217.87 o
   4  13  27      840.10     1065.49    195.48 o
   5  13  27        4.49      277.75    225.54 o
   6  13  27      103.94     -210.86    210.86 o
   1  14  27      486.72      835.46    196.93 o
   2  14  27       49.59      278.89    264.70 o
   3  14  27     1860.86     1503.89    250.27 o
   4  14  27       33.60       48.47    197.18 o
   5  14  27      510.37      232.54    203.86 o
   6  14  27        3.72      562.09    204.90 o
   1  15  27        0.79       82.08    214.41 o
   2  15  27      551.05      643.91    276.27 o
   3  15  27        0.13      -74.93    191.07 o
   4  15  27      774.86     1011.37    185.51 o
   5  15  27        7.39      498.32    204.87 o
   1  16  27      134.29      424.01    159.53 o
   2  16  27       40.63       78.91    209.35 o
   3  16  27      781.90      719.97    248.26 o
   4  16  27       69.18       71.63    187.31 o
   5  16  27      499.51      748.43    301.89 o
   1  17  27       41.53      207.48    158.36 o
   2  17  27      868.50      561.75    180.46 o
   3  17  27      206.17      294.37    207.03 o
   4  17  27     1023.50      626.89    192.47 o
   5  17  27       98.93      770.82    278.08 o
   1  18  27       62.55      371.04    157.24 o
   2  18  27      402.51      602.78    170.68 o
   3  18  27      241.11      394.45    177.13 o
   4  18  27      334.41      662.88    227.57 o
   1  19  27      171.59       80.24    201.41 o
   2  19  27       64.54      676.93    177.40 o
   3  19  27      598.66      705.27    190.55 o
   4  19  27       11.84      299.52    260.57 o
   1  20  27       10.23      -17.82    163.42 o
   2  20  27      353.68       15.30    219.25 o
   3  20  27       13.29      -65.78    179.20 o
   4  20  27      463.14      735.81    210.00 o
   1  21  27       94.96      -33.38    187.05 o
   2  21  27        5.08      394.52    186.97 o
   3  21  27      458.19      505.57    179.37 o
   1  22  27       62.95      302.01    198.09 o
   2  22  27      119.01      514.43    195.24 o
   1  23  27       10.03       23.43    479.57 o
   2  23  27      560.80      690.53    286.53 o
   0   0  28     2804.81     1555.04    664.71 o
   2   0  28     1173.73     1602.68    408.33 o
   4   0  28      122.78       85.72    433.74 o
   6   0  28      621.95     1773.49    297.41 o
   0   1  28      581.53     -230.22    771.44 o
   1   1  28     3164.41     2848.06    291.46 o
   2   1  28      549.89      643.45    311.59 o
   3   1  28       94.06      406.36    251.39 o
   4   1  28      175.09      961.65    222.80 o
   5   1  28      453.78      556.10    268.06 o
   6   1  28       53.81      345.24    226.14 o
   7   1  28      356.95      286.47    259.81 o
   0   2  28     6968.37     5807.90    696.79 o
   1   2  28        5.92      709.54    393.80 o
   2   2  28     2423.80     2687.05    306.58 o
   3   2  28       72.00       91.86    438.69 o
   4   2  28        8.20      184.19    201.77 o
   5   2  28      105.79       66.59    272.35 o
   6   2  28      423.99      755.94    233.47 o
   7   2  28       23.56      163.84    194.25 o
   0   3  28      237.53      364.52    536.34 o
   1   3  28     3452.10     3697.50    355.98 o
   2   3  28      406.22      527.29    379.74 o
   3   3  28      739.92     1058.90    379.90 o
   4   3  28       90.10      -24.51    189.46 o
   5   3  28      103.11       11.29    229.22 o
   6   3  28        1.65      183.71    358.57 o
   7   3  28      128.08      546.12    216.33 o
   0   4  28      592.91      439.01    417.38 o
   1   4  28        4.18     1124.48    509.29 o
   2   4  28      309.07      978.52    304.31 o
   3   4  28       31.70      512.44    268.15 o
   4   4  28        7.98      -81.62    196.35 o
   5   4  28       31.75      171.30    206.93 o
   6   4  28       33.60      454.03    252.70 o
   7   4  28        2.26      -25.13    334.76 o
   0   5  28       78.63      130.36    669.93 o
   1   5  28       11.24      243.39    251.62 o
   2   5  28        9.41       83.26    394.78 o
   3   5  28       27.32      105.27    467.60 o
   4   5  28        1.75      359.98    205.93 o
   5   5  28        8.29      365.81    206.95 o
   6   5  28        5.46      350.46    213.31 o
   7   5  28        0.31     -250.35    250.35 o
   0   6  28     1384.62     2482.57    778.58 o
   1   6  28      404.03      209.91    445.85 o
   2   6  28      308.35       34.73    238.97 o
   3   6  28      366.71      -71.87    242.69 o
   4   6  28        0.81      -42.51    196.53 o
   5   6  28        1.67      118.36    207.74 o
   6   6  28       31.57      110.19    355.64 o
   7   6  28       30.11      224.53    561.13 o
   0   7  28       43.85      620.49    351.69 o
   1   7  28     2711.76     3340.27    341.55 o
   2   7  28       22.69      811.09    255.26 o
   3   7  28      138.88      637.10    277.78 o
   4   7  28        2.26     -225.00    226.80 o
   5   7  28      113.88      837.32    302.01 o
   6   7  28       86.80      249.90    223.44 o
   0   8  28     3706.12     3299.44    645.67 o
   1   8  28        1.50     -267.01    277.01 o
   2   8  28     1588.86     2166.56    356.30 o
   3   8  28        1.34      266.72    216.48 o
   4   8  28        2.87      -69.70    196.63 o
   5   8  28       10.53      241.00    245.39 o
   6   8  28      217.89      605.82    246.72 o
   0   9  28        5.72     -356.66    388.90 o
   1   9  28     4109.65     3042.08    267.26 o
   2   9  28       90.02      140.45    252.85 o
   3   9  28      226.25      425.51    228.11 o
   4   9  28       69.23      423.71    303.71 o
   5   9  28      282.77      518.56    213.96 o
   6   9  28        0.33     -205.55    205.55 o
   0  10  28     5085.83     5325.46    455.43 o
   1  10  28       12.61        0.53    357.69 o
   2  10  28     1446.88     1699.57    227.61 o
   3  10  28       77.07      700.78    193.59 o
   4  10  28       57.47      369.45    199.65 o
   5  10  28       13.57      774.85    284.52 o
   6  10  28      431.53      451.07    224.56 o
   0  11  28       24.29      894.03    330.52 o
   1  11  28     2985.14     2828.18    260.19 o
   2  11  28        8.53      375.65    192.75 o
   3  11  28      157.92      329.52    216.50 o
   4  11  28       63.33      -94.86    187.27 o
   5  11  28      399.42      535.99    210.34 o
   6  11  28       11.47      517.73    260.12 o
   0  12  28     2483.84     2048.35    276.67 o
   1  12  28       89.14      351.35    240.72 o
   2  12  28      741.79      748.02    208.38 o
   3  12  28        1.24      156.56    209.44 o
   4  12  28       62.87      -33.78    181.99 o
   5  12  28        8.06      236.05    240.19 o
   6  12  28      339.39      543.50    301.92 o
   0  13  28      112.97      246.77    262.58 o
   1  13  28      487.23      600.51    211.90 o
   2  13  28        8.23      -75.02    191.41 o
   3  13  28       40.22       23.19    180.10 o
   4  13  28       12.45      215.43    202.86 o
   5  13  28       45.08      330.00    192.12 o
   0  14  28      235.17      830.05    264.30 o
   1  14  28        6.99      181.10    189.41 o
   2  14  28       98.17      108.45    209.64 o
   3  14  28       20.81       96.05    204.49 o
   4  14  28        9.30      188.89    196.41 o
   5  14  28        0.13      376.76    199.14 o
   0  15  28      187.63      307.77    211.62 o
   1  15  28        4.73      749.90    239.79 o
   2  15  28       67.06     -204.48    204.48 o
   3  15  28       13.81      354.56    195.33 o
   4  15  28        0.70      262.86    193.11 o
   5  15  28       11.20      -37.57    202.02 o
   0  16  28      584.63      431.98    211.17 o
   1  16  28       84.26      376.19    165.44 o
   2  16  28      120.73      602.75    216.86 o
   3  16  28       21.75      585.64    206.77 o
   4  16  28       55.93      612.89    204.01 o
   5  16  28        0.30      514.95    198.33 o
   0  17  28       23.34     -211.98    211.98 o
   1  17  28      261.04      203.36    148.65 o
   2  17  28        1.03      265.13    187.78 o
   3  17  28       24.34      462.77    340.58 o
   4  17  28        1.70      457.23    276.27 o
   0  18  28     1184.61      250.84    270.00 o
   1  18  28      127.39      285.88    155.55 o
   2  18  28      422.73      690.95    203.83 o
   3  18  28       62.38      225.14    175.51 o
   4  18  28        4.44      256.56    204.90 o
   0  19  28      173.90      270.90    253.78 o
   1  19  28     2333.39     1803.76    175.02 o
   2  19  28      135.15      539.74    245.92 o
   3  19  28      185.99      212.59    176.48 o
   4  19  28       90.27      274.24    219.01 o
   0  20  28     3047.95     1894.66    320.46 o
   1  20  28        0.56      232.40    167.63 o
   2  20  28      964.05      776.56    185.15 o
   3  20  28        0.97      101.02    175.79 o
   0  21  28      124.83      221.93    724.36 o
   1  21  28     1453.71      786.53    189.18 o
   2  21  28      128.80      475.09    185.73 o
   3  21  28      139.26      218.14    364.14 o
   0  22  28      331.68      276.22    277.54 o
   1  22  28       62.84      148.19    199.38 o
   2  22  28      108.45      282.64    188.26 o
   0  23  28        7.90     -269.90    365.74 o
   2   0  29      821.24     1160.30    390.60 o
   4   0  29     1437.57     1528.36    309.57 o
   6   0  29      199.77      403.49    287.75 o
   1   1  29      273.64      -17.08    398.50 o
   2   1  29      119.72      463.55    334.53 o
   3   1  29     1062.03     1581.12    231.17 o
   4   1  29       78.46      273.11    360.60 o
   5   1  29      490.38      362.03    272.12 o
   6   1  29       50.61     -209.45    209.45 o
   1   2  29       93.94      603.36    560.15 o
   2   2  29     1200.72     1490.38    298.75 o
   3   2  29      715.65     1314.81    383.98 o
   4   2  29      670.59      601.27    223.51 o
   5   2  29      351.38      253.76    221.52 o
   6   2  29       71.69      352.45    268.64 o
   7   2  29        5.57      770.89    794.11 o
   1   3  29      111.78     -164.22    276.22 o
   2   3  29      224.79      251.07    327.93 o
   3   3  29      731.65      466.50    253.10 o
   4   3  29      278.48       37.59    206.11 o
   5   3  29      291.94      678.52    214.88 o
   6   3  29       11.95      185.19    204.92 o
   1   4  29      221.63      548.06    315.40 o
   2   4  29       18.62      -12.75    298.79 o
   3   4  29      550.68      513.08    391.67 o
   4   4  29      233.65      235.63    234.10 o
   5   4  29      103.32       87.18    229.21 o
   6   4  29       66.53      273.57    242.34 o
   1   5  29       50.27      506.27    277.11 o
   2   5  29      942.98      923.00    244.64 o
   3   5  29       66.97      906.07    281.90 o
   4   5  29     1127.68      980.51    199.11 o
   5   5  29       34.54      -98.69    206.43 o
   6   5  29       26.93     -131.12    211.98 o
   1   6  29      110.06      634.24    282.87 o
   2   6  29       73.67      347.53    243.86 o
   3   6  29      706.37     1095.44    245.01 o
   4   6  29      121.52      607.21    277.57 o
   5   6  29      332.16      254.59    222.92 o
   6   6  29       24.51      645.49    221.31 o
   1   7  29      537.02     1568.66    777.40 o
   2   7  29      375.02      551.47    231.79 o
   3   7  29      962.17     1192.37    221.36 o
   4   7  29      327.64      602.51    203.50 o
   5   7  29      215.20      272.29    203.38 o
   6   7  29       79.75     -186.64    223.23 o
   1   8  29       67.02      316.21    322.50 o
   2   8  29      637.87      802.36    221.61 o
   3   8  29      425.26      368.09    204.95 o
   4   8  29      556.58      657.45    198.52 o
   5   8  29       87.27       68.30    208.90 o
   6   8  29       66.31     -125.34    215.78 o
   1   9  29      295.89      271.35    316.72 o
   2   9  29       28.74       -3.52    217.51 o
   3   9  29     1326.89     1244.34    372.98 o
   4   9  29       92.61      228.91    199.39 o
   5   9  29      452.99      419.63    273.58 o
   6   9  29        2.22      709.05    223.30 o
   1  10  29        2.77     1016.47    491.66 o
   2  10  29     1311.27     1091.70    220.79 o
   3  10  29        3.38      286.54    185.54 o
   4  10  29      995.98      826.88    203.32 o
   5  10  29       10.30        1.18    205.82 o
   6  10  29      132.97      525.84    428.06 o
   1  11  29      305.43      387.82    239.62 o
   2  11  29       93.97      286.99    192.44 o
   3  11  29      906.68      611.36    192.83 o
   4  11  29       30.22        4.80    210.25 o
   5  11  29      378.28      245.40    286.54 o
   6  11  29        5.36      740.63    228.30 o
   1  12  29      109.62     -217.65    234.64 o
   2  12  29      677.69      625.31    193.22 o
   3  12  29      150.28      366.28    308.89 o
   4  12  29      799.41      514.04    194.97 o
   5  12  29       56.53      207.79    196.92 o
   1  13  29       68.75      696.15    366.28 o
   2  13  29      512.63      329.05    205.88 o
   3  13  29      276.15      792.54    225.53 o
   4  13  29      245.99       77.26    223.18 o
   5  13  29       97.59      257.27    201.49 o
   1  14  29      312.69      607.26    213.31 o
   2  14  29        6.42      656.13    225.29 o
   3  14  29      688.84      287.04    261.37 o
   4  14  29       14.20      286.00    191.16 o
   5  14  29       77.37      389.91    223.88 o
   1  15  29        3.81      186.21    174.05 o
   2  15  29      409.88      406.64    183.35 o
   3  15  29       19.13      104.50    215.36 o
   4  15  29      210.18      267.66    192.66 o
   5  15  29       19.33      830.60    334.57 o
   1  16  29      215.15      187.91    158.40 o
   2  16  29       48.88      142.12    223.86 o
   3  16  29      533.73      117.58    202.95 o
   4  16  29       16.31      277.02    270.39 o
   1  17  29      130.63       90.04    201.73 o
   2  17  29      462.92      223.99    179.92 o
   3  17  29      350.76      524.16    195.57 o
   4  17  29      218.14      309.13    222.95 o
   1  18  29       44.20      170.78    153.37 o
   2  18  29      488.39      572.04    210.79 o
   3  18  29       60.82      367.63    183.99 o
   4  18  29      456.18      404.06    261.37 o
   1  19  29      166.77       29.13    161.33 o
   2  19  29       31.45     -116.84    185.84 o
   3  19  29      650.57      170.50    183.28 o
   1  20  29        2.99       80.73    207.55 o
   2  20  29      444.10      104.19    222.12 o
   3  20  29        0.69      374.27    340.68 o
   1  21  29      177.48      357.46    186.68 o
   2  21  29       19.63       21.19    262.92 o
   0   0  30      126.16     -167.01    587.29 o
   2   0  30       20.10      733.13   1025.58 o
   4   0  30      147.69      529.97    443.00 o
   6   0  30       32.57      362.45    293.71 o
   0   1  30       74.73      173.97    584.52 o
   1   1  30       92.85      571.54    259.10 o
   2   1  30       19.28     -290.13    290.13 o
   3   1  30       34.35      310.46    236.93 o
   4   1  30       31.03     -101.79    230.68 o
   5   1  30       23.45      437.87    304.84 o
   6   1  30        8.76      262.19    364.16 o
   0   2  30       42.33      253.86    685.72 o
   1   2  30      449.02      192.22    325.05 o
   2   2  30       27.84        9.39    302.80 o
   3   2  30        3.78      -27.60    282.79 o
   4   2  30       68.97      311.83    232.99 o
   5   2  30      291.55      731.44    400.51 o
   6   2  30       36.48      422.95    284.88 o
   0   3  30     1166.90     2498.95    498.32 o
   1   3  30      160.82       25.53    281.34 o
   2   3  30      460.25      266.86    394.71 o
   3   3  30       42.21      438.25    294.67 o
   4   3  30       99.55      547.64    225.39 o
   5   3  30       16.10      -21.27    257.06 o
   6   3  30      490.84      899.78    217.75 o
   0   4  30      338.72      489.59    441.43 o
   1   4  30     2699.01     2469.94    315.75 o
   2   4  30      168.71      187.63    491.84 o
   3   4  30       86.69      769.97    320.59 o
   4   4  30        6.97      433.09    200.04 o
   5   4  30      173.57       97.69    279.12 o
   6   4  30        0.21      333.96    223.09 o
   0   5  30     5433.60     4036.12    464.04 o
   1   5  30       36.75     -194.40    294.08 o
   2   5  30     1919.37     2217.73    347.00 o
   3   5  30        3.68      710.83    276.31 o
   4   5  30        1.53      497.66    281.33 o
   5   5  30        4.05      453.79    220.34 o
   6   5  30      216.15      780.06    243.05 o
   0   6  30       24.61      876.80    430.50 o
   1   6  30     2133.69     2731.17    330.54 o
   2   6  30      190.97      384.86    225.71 o
   3   6  30      214.96      201.63    247.63 o
   4   6  30       85.59       11.54    285.05 o
   5   6  30      256.52      -73.88    240.80 o
   6   6  30        0.07       47.61    236.92 o
   0   7  30     1889.99     1461.33    425.51 o
   1   7  30        8.53      -24.87    574.96 o
   2   7  30      447.11      701.71    391.24 o
   3   7  30        3.84      440.16    264.83 o
   4   7  30       63.13      127.15    316.54 o
   5   7  30        7.12      303.29    225.27 o
   6   7  30      226.57      182.39    271.94 o
   0   8  30      132.87      821.42    359.83 o
   1   8  30      983.46     1552.75    285.38 o
   2   8  30       26.23       -3.30    221.28 o
   3   8  30       27.37      250.71    188.44 o
   4   8  30        0.77      187.45    258.55 o
   5   8  30       12.58       66.83    205.55 o
   6   8  30        1.64      -28.07    252.58 o
   0   9  30      308.37      499.70    569.81 o
   1   9  30       76.12     -130.73    274.56 o
   2   9  30      136.33      456.82    238.85 o
   3   9  30       47.17      132.64    196.61 o
   4   9  30        0.29      -14.14    227.56 o
   5   9  30       27.70      364.01    283.29 o
   6   9  30       10.66     -245.63    245.63 o
   0  10  30       11.14      632.57    325.74 o
   1  10  30       43.32      451.79    225.66 o
   2  10  30       12.13      864.37    226.09 o
   3  10  30        3.20      493.47    232.22 o
   4  10  30        0.73      276.43    197.45 o
   5  10  30       30.69      289.78    244.46 o
   0  11  30      110.00      590.84    525.75 o
   1  11  30       47.49      499.16    252.23 o
   2  11  30       68.14       83.17    192.76 o
   3  11  30       24.09      182.86    240.35 o
   4  11  30        8.45       -2.89    202.20 o
   5  11  30       43.23      399.55    205.56 o
   0  12  30       26.11      475.05    328.85 o
   1  12  30      470.83      565.59    328.59 o
   2  12  30       38.37      551.65    315.12 o
   3  12  30       10.44     -179.08    193.17 o
   4  12  30       17.11      104.68    211.49 o
   5  12  30      203.32      296.84    202.39 o
   0  13  30     1436.24      628.97    408.03 o
   1  13  30       48.97      -48.95    204.57 o
   2  13  30      597.85      744.21    269.84 o
   3  13  30       19.76       14.28    211.15 o
   4  13  30        1.54      229.13    189.06 o
   5  13  30        1.45      361.46    217.89 o
   0  14  30        1.09       94.27    422.64 o
   1  14  30     1829.96     1097.14    195.11 o
   2  14  30        1.49      180.26    257.56 o
   3  14  30      129.75      545.06    344.51 o
   4  14  30        1.40      209.76    250.92 o
   5  14  30      157.41      128.44    287.04 o
   0  15  30     1377.58     1106.38    250.48 o
   1  15  30       27.13       78.63    166.97 o
   2  15  30      402.19      303.79    295.55 o
   3  15  30       13.34      111.82    285.24 o
   4  15  30       70.19      344.88    207.22 o
   0  16  30        8.74     -215.85    215.85 o
   1  16  30      988.73      819.89    179.20 o
   2  16  30        3.14      506.07    200.08 o
   3  16  30      101.12      179.07    242.13 o
   4  16  30        0.07       41.67    192.83 o
   0  17  30     1617.14     1862.19    289.30 o
   1  17  30        0.69     -149.56    149.56 o
   2  17  30      639.29      501.78    198.21 o
   3  17  30        3.59      187.99    239.16 o
   4  17  30        1.81      388.21   1077.25 o
   0  18  30        3.90      382.69    239.90 o
   1  18  30      571.65      164.99    165.97 o
   2  18  30        6.10       59.05    158.21 o
   3  18  30       64.49      -61.77    206.22 o
   0  19  30      225.64      -27.35    245.56 o
   1  19  30       29.87      368.79    152.04 o
   2  19  30      129.56       72.45    191.84 o
   3  19  30       10.68      666.92    599.45 o
   0  20  30       77.84      436.28    248.01 o
   1  20  30        0.36        3.13    172.73 o
   2  20  30      101.64      561.35    214.66 o
   0  21  30      299.98       66.33    427.47 o
   2   0  31     1227.03      940.96    475.03 o
   4   0  31     1313.66     1516.47    325.09 o
   6   0  31      126.60      571.22    305.44 o
   1   1  31      311.44      171.68    244.68 o
   2   1  31       15.00      220.96    291.91 o
   3   1  31      642.98      199.16    243.63 o
   4   1  31        6.58      208.52    250.25 o
   5   1  31      149.20     1057.11    244.55 o
   6   1  31        1.21      636.98    228.40 o
   1   2  31      121.65      280.92    434.36 o
   2   2  31      363.24       31.22    424.55 o
   3   2  31      397.74      423.50    329.78 o
   4   2  31       39.17     1017.89    325.16 o
   5   2  31      161.89      169.90    280.38 o
   6   2  31        1.08       81.71    217.73 o
   1   3  31       68.30      881.14    446.31 o
   2   3  31      287.42       96.80    276.32 o
   3   3  31      240.40      522.68    460.34 o
   4   3  31      478.86      554.96    223.67 o
   5   3  31       14.83       36.31    237.89 o
   6   3  31       67.41      194.59    224.11 o
   1   4  31      194.14     -306.03    306.03 o
   2   4  31       10.96     -251.73    270.41 o
   3   4  31      770.29     1257.51    244.46 o
   4   4  31        2.28     -163.86    223.83 o
   5   4  31      328.04      373.85    228.55 o
   6   4  31        1.22      481.76    219.43 o
   1   5  31       15.71      906.27    339.61 o
   2   5  31     1553.95     1287.27    238.54 o
   3   5  31       14.75      820.90    242.51 o
   4   5  31     1176.80     1388.93    207.97 o
   5   5  31        7.83     -235.10    237.30 o
   6   5  31      256.83     -131.23    281.07 o
   1   6  31      178.95      220.34    320.99 o
   2   6  31        5.02      627.22    259.86 o
   3   6  31      864.94      969.95    291.04 o
   4   6  31        3.82      169.84    198.38 o
   5   6  31      452.96       99.34    230.12 o
   6   6  31       25.11      273.69    322.20 o
   1   7  31       41.36     1015.37    268.88 o
   2   7  31      183.79      460.85    272.31 o
   3   7  31       86.95       95.26    208.13 o
   4   7  31      255.68      321.52    203.49 o
   5   7  31        9.33      512.44    248.63 o
   1   8  31      166.15      733.78    275.93 o
   2   8  31      351.17      530.28    229.22 o
   3   8  31      231.34      602.00    195.64 o
   4   8  31      549.19      750.94    244.46 o
   5   8  31       14.09     -191.60    217.30 o
   1   9  31      161.21      487.03    228.34 o
   2   9  31       76.38       -1.72    234.34 o
   3   9  31      818.36     1136.50    202.65 o
   4   9  31       29.78      282.65    203.63 o
   5   9  31      425.50      775.85    221.74 o
   1  10  31        0.15     -128.85    345.99 o
   2  10  31      377.71      315.18    267.24 o
   3  10  31       31.32       57.68    200.30 o
   4  10  31      307.94      645.20    261.83 o
   5  10  31       28.92      184.97    238.79 o
   1  11  31       60.61      333.87    236.53 o
   2  11  31        4.72     -186.26    186.26 o
   3  11  31      174.04      250.39    191.63 o
   4  11  31       29.53      448.78    229.92 o
   5  11  31        8.02      -92.98    217.73 o
   1  12  31       74.38      859.95    412.52 o
   2  12  31      147.70      226.14    226.36 o
   3  12  31      453.51      314.05    339.76 o
   4  12  31       71.74      112.02    191.07 o
   5  12  31      282.72      484.04    236.52 o
   1  13  31       39.25      407.81    202.17 o
   2  13  31      383.08      738.85    225.16 o
   3  13  31      138.70      891.14    352.09 o
   4  13  31      400.35      561.58    206.26 o
   1  14  31      107.76      220.10    197.29 o
   2  14  31       84.75      425.87    192.95 o
   3  14  31      362.53      687.17    300.81 o
   4  14  31       76.78      138.08    205.19 o
   1  15  31        6.52      440.88    175.90 o
   2  15  31      317.65      413.88    180.74 o
   3  15  31        2.36      417.98    194.26 o
   4  15  31      292.95      406.85    203.58 o
   1  16  31      100.28      385.71    234.64 o
   2  16  31       67.14      156.07    180.21 o
   3  16  31      376.19      284.87    204.80 o
   1  17  31       34.79      156.04    159.14 o
   2  17  31      239.10      335.80    171.87 o
   3  17  31      132.54      333.14    204.06 o
   1  18  31       48.26        2.13    211.79 o
   2  18  31       87.53      186.80    157.45 o
   1  19  31       42.04      435.93    155.18 o
   2  19  31       39.42       85.10    182.08 o
   0   0  32     1964.71      270.97    622.68 o
   2   0  32     1009.41     1627.09    364.83 o
   4   0  32       16.45      127.29    424.51 o
   6   0  32      460.30     1054.02    686.83 o
   0   1  32        6.51     -428.06    428.06 o
   1   1  32     1762.04     1861.54    437.33 o
   2   1  32      132.28      379.34    256.57 o
   3   1  32      144.54      552.92    226.80 o
   4   1  32      282.98      351.34    330.24 o
   5   1  32      199.03      359.51    264.46 o
   6   1  32       90.54      -34.29    599.45 o
   0   2  32     1490.23     1256.09    424.65 o
   1   2  32       43.60      305.83    448.65 o
   2   2  32      446.08      840.09    344.08 o
   3   2  32        8.44      815.48    235.27 o
   4   2  32        7.33       13.55    299.54 o
   5   2  32        9.01      487.33    241.73 o
   0   3  32      130.39     -407.78    407.78 o
   1   3  32      283.08      500.72    376.51 o
   2   3  32       18.75      869.06    423.64 o
   3   3  32       38.11      450.82    242.83 o
   4   3  32       16.74      518.16    359.45 o
   5   3  32       37.95      562.52    322.81 o
   0   4  32       68.48      129.63    415.84 o
   1   4  32        5.56     -143.99    272.16 o
   2   4  32      113.37      252.17    257.02 o
   3   4  32      155.73      601.76    253.06 o
   4   4  32        2.02      616.26    238.69 o
   5   4  32        8.90      543.70    299.16 o
   0   5  32        6.96      141.97    417.91 o
   1   5  32       24.06       60.51    285.68 o
   2   5  32        5.72      536.97    354.03 o
   3   5  32        2.09       92.83    239.05 o
   4   5  32       34.02      -82.61    208.80 o
   5   5  32        2.53      742.65    345.65 o
   0   6  32      155.43     1406.26    425.91 o
   1   6  32       98.75      276.23    351.79 o
   2   6  32       79.59      620.95    331.25 o
   3   6  32        3.38      357.64    268.62 o
   4   6  32        1.04      357.21    206.12 o
   5   6  32        0.07      742.20    233.93 o
   0   7  32       70.81      -15.82    476.76 o
   1   7  32      586.76      569.38    280.79 o
   2   7  32      176.44     -231.43    231.43 o
   3   7  32        7.08      811.30    241.67 o
   4   7  32       71.03      753.38    256.96 o
   5   7  32       26.98      369.94    302.42 o
   0   8  32     1491.71     1090.75    496.61 o
   1   8  32       18.21     1027.14    517.58 o
   2   8  32      555.95      848.93    263.29 o
   3   8  32       63.81      -33.89    268.72 o
   4   8  32        1.06     1174.97    361.97 o
   5   8  32        4.53     -244.83    244.83 o
   0   9  32        1.23      571.15    426.31 o
   1   9  32     2025.21     1748.29    240.20 o
   2   9  32       11.63      485.12    238.62 o
   3   9  32      352.45      510.62    207.29 o
   4   9  32       15.12      109.66    195.93 o
   5   9  32       75.39     -174.11    210.94 o
   0  10  32     1566.32     2005.87    586.74 o
   1  10  32      130.24       59.88    237.88 o
   2  10  32      455.83      599.61    208.11 o
   3  10  32       59.44      337.08    205.68 o
   4  10  32       31.61      -96.63    283.21 o
   5  10  32       36.94      450.79    345.84 o
   0  11  32       42.52       87.05    409.95 o
   1  11  32      338.70      722.53    279.79 o
   2  11  32       13.70      401.42    297.74 o
   3  11  32        8.43      -10.91    203.73 o
   4  11  32       10.07      483.98    279.94 o
   0  12  32      714.22     -328.10    357.31 o
   1  12  32       13.45      685.39    234.45 o
   2  12  32      230.37      562.46    184.55 o
   3  12  32       26.44       65.19    199.65 o
   4  12  32       26.71      346.07    186.99 o
   0  13  32       18.22      205.01    301.48 o
   1  13  32      405.41      244.47    236.66 o
   2  13  32        0.87      212.33    220.67 o
   3  13  32       28.91     -165.20    203.69 o
   4  13  32        2.68       94.05    281.37 o
   0  14  32       84.40      344.91    342.17 o
   1  14  32       43.43      254.03    185.26 o
   2  14  32       37.08      376.77    187.32 o
   3  14  32       18.68      -11.92    227.72 o
   4  14  32        1.61     -265.23    265.23 o
   0  15  32       78.41        5.99    290.22 o
   1  15  32       40.65      460.20    176.53 o
   2  15  32       22.87      109.92    227.16 o
   3  15  32       11.73      304.17    202.16 o
   0  16  32      113.11       63.84    313.96 o
   1  16  32       71.81       93.87    161.02 o
   2  16  32       41.08      315.90    177.71 o
   3  16  32        3.35      252.73    228.92 o
   0  17  32        5.10      251.28    224.98 o
   1  17  32      472.58      623.96    165.48 o
   2  17  32        2.25       20.31    210.73 o
   0  18  32      447.58      432.20    262.09 o
   1  18  32        3.13       27.73    159.90 o
   2  18  32      147.05      718.90    446.83 o
   0  19  32       10.43     -188.02    541.94 o
   2   0  33      831.04      853.54    358.26 o
   4   0  33      534.73      308.68    459.92 o
   1   1  33      106.22      857.72    261.67 o
   2   1  33        2.32       14.35    461.73 o
   3   1  33      537.09      630.48    219.24 o
   4   1  33       45.61      654.93    314.67 o
   5   1  33      217.36       42.89    274.56 o
   1   2  33       51.71      456.39    260.80 o
   2   2  33      107.51      533.99    262.02 o
   3   2  33      184.63       70.70    383.54 o
   4   2  33      235.41      663.35    221.76 o
   5   2  33       13.20       79.81    227.11 o
   1   3  33      111.75      417.84    318.40 o
   2   3  33      373.74      745.46    292.57 o
   3   3  33      227.01     -227.50    227.50 o
   4   3  33      525.99      672.08    220.57 o
   5   3  33       90.23       72.37    232.39 o
   1   4  33       71.31     -267.38    267.38 o
   2   4  33       97.40      529.81    234.39 o
   3   4  33      155.01     -239.64    239.64 o
   4   4  33      118.84      294.53    193.86 o
   5   4  33       41.21      341.62    231.22 o
   1   5  33       20.14     -273.20    273.20 o
   2   5  33      159.87      200.22    293.11 o
   3   5  33        4.52      582.71    348.37 o
   4   5  33       42.52     -201.44    201.44 o
   5   5  33        6.48       42.34    293.68 o
   1   6  33       65.11      257.48    312.25 o
   2   6  33       45.23      140.16    310.63 o
   3   6  33      469.52      875.62    303.28 o
   4   6  33      120.12      141.90    213.35 o
   5   6  33      137.79      732.99    235.03 o
   1   7  33       53.28      391.28    276.05 o
   2   7  33      181.20      506.43    266.88 o
   3   7  33      287.19      508.95    347.68 o
   4   7  33      293.89      328.91    205.00 o
   5   7  33      189.22      384.07    222.96 o
   1   8  33       25.76      665.96    252.54 o
   2   8  33      308.28      634.89    472.94 o
   3   8  33       71.76      334.96    206.56 o
   4   8  33      201.61      284.68    300.32 o
   5   8  33       52.64     -273.81    445.62 o
   1   9  33       49.65     -108.24    354.25 o
   2   9  33        2.95      520.31    241.80 o
   3   9  33      216.07       78.78    193.18 o
   4   9  33       23.51      529.85    201.72 o
   1  10  33       15.24     -171.90    297.77 o
   2  10  33      345.32      591.95    220.67 o
   3  10  33        4.23      504.68    205.53 o
   4  10  33      409.76      389.38    216.74 o
   1  11  33      153.74       -5.28    225.05 o
   2  11  33       78.04      288.03    184.88 o
   3  11  33      542.97      541.76    204.23 o
   4  11  33       35.64     -137.19    193.05 o
   1  12  33       49.92      549.15    234.51 o
   2  12  33      162.74      122.36    245.96 o
   3  12  33      108.71      292.70    193.56 o
   4  12  33      200.26       76.86    203.43 o
   1  13  33       35.42       30.56    226.65 o
   2  13  33       83.02      653.15    183.49 o
   3  13  33       90.69      195.64    305.16 o
   1  14  33       71.95      414.21    195.67 o
   2  14  33        3.87      -76.76    221.61 o
   3  14  33      121.55      659.25    277.42 o
   1  15  33        1.77      -30.96    168.94 o
   2  15  33      240.04      114.93    190.85 o
   3  15  33        0.28      171.78    588.95 o
   1  16  33       48.67      252.36    166.08 o
   2  16  33        2.33     -170.49    172.30 o
   1  17  33       22.56      125.21    157.56 o
   0   0  34      209.36     -679.09    807.38 o
   2   0  34       29.87      597.24    547.97 o
   4   0  34       27.70     -251.12    492.31 o
   0   1  34      367.00     2349.88   1325.55 o
   1   1  34       72.92      556.78    263.13 o
   2   1  34      139.09      394.04    250.31 o
   3   1  34       10.65      286.05    229.69 o
   4   1  34       12.44       69.94    435.27 o
   5   1  34        3.86     -176.38    369.59 o
   0   2  34       21.96       -5.04    463.76 o
   1   2  34      426.21      175.91    362.99 o
   2   2  34       65.38      616.96    249.37 o
   3   2  34       18.48       97.01    220.15 o
   4   2  34        4.79      415.62    243.52 o
   5   2  34        9.62     -229.21    270.23 o
   0   3  34      901.30      654.55    402.30 o
   1   3  34        7.37      -48.57    381.27 o
   2   3  34      275.38      -24.85    270.56 o
   3   3  34        0.48       44.96    229.93 o
   4   3  34       12.34     -200.87    200.87 o
   5   3  34       15.65      421.14    499.61 o
   0   4  34        3.88      391.69    441.30 o
   1   4  34      916.09      892.24    480.58 o
   2   4  34       71.30      517.96    292.54 o
   3   4  34       23.26      340.63    259.24 o
   4   4  34       51.45     -112.74    235.73 o
   5   4  34      226.43     1080.57    518.72 o
   0   5  34      969.01      159.96    753.19 o
   1   5  34        0.00     -273.66    274.35 o
   2   5  34      201.45      138.08    228.27 o
   3   5  34       18.72     1094.44    380.21 o
   4   5  34       46.37      273.64    256.56 o
   0   6  34       84.61      503.99    407.49 o
   1   6  34      882.80      607.83    262.66 o
   2   6  34       81.45     -123.51    261.67 o
   3   6  34       69.20      213.33    219.75 o
   4   6  34       84.48      129.64    225.28 o
   0   7  34     1725.82     1379.52    410.73 o
   1   7  34        4.06        2.83    440.92 o
   2   7  34      877.87      699.59    337.17 o
   3   7  34       33.63      390.95    207.32 o
   4   7  34       35.21      706.69    219.32 o
   0   8  34      255.47      483.65    415.57 o
   1   8  34      624.07      936.91    282.03 o
   2   8  34      207.77      -77.83    235.66 o
   3   8  34       51.31      262.10    264.86 o
   4   8  34      105.99       -6.24    274.84 o
   0   9  34       10.96      183.31    821.76 o
   1   9  34      276.63      181.66    236.40 o
   2   9  34       32.07      846.18    457.54 o
   3   9  34      151.10      414.28    191.68 o
   4   9  34       37.30       65.03    246.93 o
   0  10  34        7.80     -164.93    398.49 o
   1  10  34      234.97      309.08    227.85 o
   2  10  34       22.77      248.46    226.79 o
   3  10  34       69.11      203.02    204.93 o
   4  10  34        8.33      430.04    239.75 o
   0  11  34      277.75     -795.22    795.22 o
   1  11  34       18.29      645.54    225.35 o
   2  11  34      153.17      183.61    250.35 o
   3  11  34       15.27      519.53    305.29 o
   0  12  34       42.27     -280.57    305.26 o
   1  12  34      140.03      339.95    291.06 o
   2  12  34       33.04      -73.01    245.75 o
   3  12  34        1.53     -156.33    246.24 o
   0  13  34       87.63      171.46    307.56 o
   1  13  34        8.57      187.67    188.72 o
   2  13  34       14.51      325.05    309.30 o
   3  13  34        1.02      114.25    283.66 o
   0  14  34      180.71      370.06    304.29 o
   1  14  34      360.31      479.42    182.37 o
   2  14  34      103.75      106.34    198.60 o
   0  15  34     1173.79      880.60    342.73 o
   1  15  34        0.00       92.53    170.61 o
   2  15  34      468.89      310.79    497.70 o
   0  16  34       69.15       25.10    219.45 o
   1  16  34      429.47     1048.76    582.18 o
   2   0  35      204.86      149.87    438.87 o
   4   0  35        9.19     -360.79    464.55 o
   1   1  35       62.57      140.22    487.28 o
   2   1  35       10.14      207.09    408.55 o
   3   1  35      148.76       23.85    243.98 o
   4   1  35      114.91      243.95    216.31 o
   1   2  35       81.44       39.75    297.27 o
   2   2  35      120.59      446.60    243.87 o
   3   2  35      136.85     -100.09    260.59 o
   4   2  35      138.54       -6.69    253.00 o
   1   3  35       89.23     1025.59    486.56 o
   2   3  35      378.88      453.78    369.89 o
   3   3  35      157.94      737.93    235.69 o
   4   3  35      145.27      102.86    202.00 o
   1   4  35       25.96     -263.18    287.57 o
   2   4  35       87.55      192.01    234.04 o
   3   4  35      280.06       81.61    303.12 o
   4   4  35       49.33      270.83    207.03 o
   1   5  35        2.35      110.72    311.46 o
   2   5  35      203.16      450.42    452.70 o
   3   5  35       13.63      306.65    356.69 o
   4   5  35      308.00      366.31    204.73 o
   1   6  35      224.39      211.34    267.74 o
   2   6  35       38.80      160.88    267.12 o
   3   6  35      526.06      539.38    254.67 o
   4   6  35       83.97     -196.81    196.81 o
   1   7  35       18.58      191.13    272.82 o
   2   7  35      137.26      353.14    290.31 o
   3   7  35       53.48      375.69    233.57 o
   4   7  35      157.64      526.95    208.60 o
   1   8  35        2.70      -79.27    239.93 o
   2   8  35       94.34       29.71    256.57 o
   3   8  35       35.46       39.31    206.44 o
   1   9  35       32.01     -227.63    227.63 o
   2   9  35       13.82     -261.76    261.76 o
   3   9  35      123.94      -80.19    289.90 o
   1  10  35        1.59       82.75    277.32 o
   2  10  35      142.63      605.48    337.58 o
   3  10  35        4.47      178.25    199.36 o
   1  11  35       49.60      -60.60    220.40 o
   2  11  35       24.22      257.09    257.72 o
   3  11  35      170.49      360.55    248.27 o
   1  12  35       44.71      -68.82    361.91 o
   2  12  35       67.05      194.91    217.97 o
   1  13  35       11.35       -5.22    222.24 o
   2  13  35      170.14      272.76    193.51 o
   1  14  35        9.54        1.07    168.48 o
   0   0  36      581.82      416.96    567.38 o
   2   0  36      172.26     -345.73    345.73 o
   4   0  36       25.10      645.68    326.27 o
   0   1  36        6.06      968.22    449.67 o
   1   1  36      406.20     1250.23    540.37 o
   2   1  36        5.63      136.92    246.67 o
   3   1  36       32.12      616.45    343.79 o
   4   1  36      160.55      231.88    223.47 o
   0   2  36      447.24      393.64    820.10 o
   1   2  36        0.57     -162.77    285.26 o
   2   2  36      212.90      604.71    261.41 o
   3   2  36        6.18      381.42    323.87 o
   4   2  36       42.88      518.59    646.21 o
   0   3  36       13.36      198.16    395.33 o
   1   3  36      250.30      744.72    421.49 o
   2   3  36       15.49      103.55    241.20 o
   3   3  36       10.40      611.34    224.40 o
   4   3  36       56.27     -519.82    529.78 o
   0   4  36       62.97       -7.21    386.59 o
   1   4  36       19.30       -2.25    311.09 o
   2   4  36       25.20      302.73    271.88 o
   3   4  36        0.57      566.00    223.22 o
   0   5  36        7.41      -43.33    402.21 o
   1   5  36       11.21      283.33    375.15 o
   2   5  36        2.35      291.79    296.69 o
   3   5  36       39.99      621.26    267.06 o
   0   6  36       14.91      789.39    447.99 o
   1   6  36        1.40     -112.53    254.23 o
   2   6  36        1.23     -164.13    335.01 o
   3   6  36        2.15      191.72    317.08 o
   0   7  36       71.24     -362.48    624.34 o
   1   7  36      377.92     -258.08    258.08 o
   2   7  36       75.83      544.92    316.47 o
   3   7  36       61.85       50.77    195.02 o
   0   8  36      960.08      454.35    639.82 o
   1   8  36       42.91     -246.20    246.20 o
   2   8  36      358.47      396.28    562.38 o
   3   8  36       52.65      574.42    306.27 o
   0   9  36        1.58     -214.35    406.73 o
   1   9  36      552.43      349.85    308.67 o
   2   9  36        0.31      295.32    407.49 o
   0  10  36      625.57      121.67    518.16 o
   1  10  36       32.18      550.64    221.71 o
   2  10  36      202.12      534.27    203.61 o
   0  11  36       64.61      167.73    329.51 o
   1  11  36      181.33      161.12    301.80 o
   2  11  36       19.16      178.71    201.90 o
   0  12  36       54.80      373.40    300.59 o
   1  12  36       15.74        2.13    357.73 o
   2   0  37      110.18      476.35    336.14 o
   1   1  37       34.43     -289.09    289.09 o
   2   1  37       32.93      492.60    247.69 o
   3   1  37      121.20      386.06    235.61 o
   1   2  37        9.27     -403.62    530.48 o
   2   2  37       98.42     1040.42    267.23 o
   3   2  37        9.39      279.90    220.67 o
   1   3  37       50.32       32.77    561.61 o
   2   3  37       11.08      130.22    311.28 o
   3   3  37      121.19      232.80    258.19 o
   1   4  37       10.82      198.52    304.70 o
   2   4  37       30.84      172.70    268.08 o
   3   4  37      116.90      -59.93    225.28 o
   1   5  37        7.72      393.48    280.98 o
   2   5  37      147.85      224.08    321.17 o
   3   5  37        2.33       40.54    525.72 o
   1   6  37       35.35      387.46    356.95 o
   2   6  37        6.57      764.88    244.34 o
   1   7  37        6.00      317.57    249.65 o
   2   7  37        7.13     -142.31    231.15 o
   1   8  37        6.17      333.56    313.82 o
   2   8  37      184.75      328.61    320.98 o
   1   9  37       42.14      117.63    284.84 o
   1  10  37        1.68      382.83    363.76 o
   0   0  38       46.93     1395.78    553.00 o
   2   0  38       48.57      216.55    385.50 o
   0   1  38       49.71     -299.60    683.51 o
   1   1  38       38.77       51.56    302.57 o
   2   1  38       72.34      401.89    380.31 o
   0   2  38        0.62      138.24    447.24 o
   1   2  38       58.61      283.90    374.83 o
   2   2  38        2.98       15.46    248.46 o
   0   3  38       64.50     -284.32    394.36 o
   1   3  38       20.18     1233.23    389.20 o
   2   3  38        4.78      -57.33    241.20 o
   0   4  38       23.48      487.34    393.32 o
   1   4  38      110.60      120.44    285.49 o
   2   4  38        4.41      279.88    275.38 o
   0   5  38      527.43      -53.71    802.96 o
   1   5  38       23.92       22.11    324.38 o
   2   5  38      212.42     -261.02    895.86 o
   0   6  38       35.58     -214.26    558.69 o
   1   6  38      433.26     -280.00    280.00 o
   0   7  38      180.83      908.23    397.06 o
   1   7  38        0.28      392.03    281.43 o
 
